# Supplementary material for: A bi-TTF with a bipyridine spacer: 4,4′-bis­[(3,6,7-trimethyl­sulfanyltetra­thia­fulvalen-2-yl)sulfanylmeth­yl]-2,2′-bipyridine
Source: Acta Crystallogr Sect E Struct Rep Online. 2008 Nov 29;64(Pt 12):o2484–5. doi: 10.1107/S1600536808039111 (PMC2960116; doi:10.1107/S1600536808039111)
Supplement: Supplementary file 1 [file e-64-o2484-sup1.cif]

##############################################################################
###                                                                        ###
###        Electronic paper (Acta Crystallographica Section E)             ###
###                                                                        ###
##############################################################################
#                                                                            #
# This CIF contains the data in a paper accepted for publication in Acta     #
# Crystallographica Section E. It conforms to the requirements of Notes      #
# for Authors for Section E, and has been peer reviewed under the auspices   #
# of the IUCr Commission on Journals.                                        #
#                                                                            #
# Full details of the Crystallographic Information File format               #
# are given in the paper "The Crystallographic Information File (CIF):       #
# a New Standard Archive File for Crystallography" by S. R. Hall, F. H.      #
# Allen and I. D. Brown [Acta Cryst. (1991), A47, 655-685].                  #
#                                                                            #
# The current version of the core CIF dictionary is obtainable from          #
# ftp://ftp.iucr.org/pub/cif_core.dic. The current version number is 2.4.    #
#                                                                            #
# Software is freely available for graphical display of the structure(s) in  #
# this CIF.  For information consult the CIF home page http://www.iucr.org/  #
# cif/home.html                                                              #
#                                                                            #
# This file may be used for bona fide research purposes within the           #
# scientific community so long as proper attribution is given to the journal # 
# article from which it was obtained.                                        #
#                                                                            #
##############################################################################
                                             
data_I
_audit_creation_method     SHELXL-97
_chemical_name_systematic
;
4,4'-bis[(3,6,7-trimethylsulfanyltetrathiafulvalen-2-yl)sulfanylmethyl]-
2,2'-bipyridine
;
_chemical_name_common
;
bi-TTF(bipyridine)
;
_chemical_formula_moiety     'C30 H28 N2 S16'
_chemical_formula_sum     'C30 H28 N2 S16'
_chemical_formula_iupac     'C30 H28 N2 S16'
_chemical_formula_weight     929.50
_chemical_melting_point     431
_symmetry_cell_setting     'triclinic'
_symmetry_space_group_name_H-M     'P -1'
_symmetry_space_group_name_Hall     '-P 1'
loop_
    _symmetry_equiv_pos_as_xyz
    'x, y, z'
    '-x, -y, -z'
_cell_length_a     7.4840(12)
_cell_length_b     7.7691(11)
_cell_length_c     17.707(3)
_cell_angle_alpha     88.973(12)
_cell_angle_beta     80.071(13)
_cell_angle_gamma     72.245(13)
_cell_volume     965.2(3)
_cell_formula_units_Z     1
_cell_measurement_reflns_used     1223
_cell_measurement_theta_min     2.93
_cell_measurement_theta_max     25.00
_cell_measurement_temperature     293(2)
_exptl_crystal_description     'block'
_exptl_crystal_colour     'red'
_exptl_crystal_size_max     0.188
_exptl_crystal_size_mid     0.107
_exptl_crystal_size_min     0.058
_exptl_crystal_density_diffrn     1.599
_exptl_crystal_density_meas     ?
_exptl_crystal_density_method     'not measured'
_exptl_crystal_F_000     478
_exptl_absorpt_coefficient_mu     0.924
_exptl_absorpt_correction_type     multi-scan
_exptl_absorpt_process_details     '(Blessing, 1995)'
_exptl_absorpt_correction_T_min     0.8843
_exptl_absorpt_correction_T_max     0.9369
_exptl_special_details
;
Excalibur (Oxford Diffraction) four-circle Kappa geometry diffractometer
equipped with an area CCD detector. Crystal-detector distance (mm): 70.0
;
_diffrn_ambient_temperature     293(2)
_diffrn_radiation_type     MoK\a
_diffrn_radiation_wavelength     0.71073
_diffrn_radiation_source     'fine-focus sealed tube'
_diffrn_radiation_monochromator     graphite
_diffrn_measurement_device_type
;
Oxford Diffraction XCalibur diffractometer with CCD detector
;
_diffrn_measurement_method     '\f and \w'
_diffrn_detector_area_resol_mean     ?
_diffrn_reflns_number     6690
_diffrn_reflns_av_R_equivalents     0.0385
_diffrn_reflns_av_sigmaI/netI     0.0715
_diffrn_reflns_theta_min     2.93
_diffrn_reflns_theta_max     25.00
_diffrn_reflns_theta_full     25.00
_diffrn_measured_fraction_theta_max     0.997
_diffrn_measured_fraction_theta_full     0.997
_diffrn_reflns_limit_h_min     -8
_diffrn_reflns_limit_h_max     8
_diffrn_reflns_limit_k_min     -9
_diffrn_reflns_limit_k_max     9
_diffrn_reflns_limit_l_min     -18
_diffrn_reflns_limit_l_max     21
_diffrn_standards_number     ?
_diffrn_standards_interval_count     ?
_diffrn_standards_interval_time     ?
_diffrn_standards_decay_%     ?
_refine_special_details
;
Refinement of <i>F</i>^2^ against ALL reflections. The weighted <i>R</i>-factor
<i>wR</i> and goodness of fit <i>S</i> are based on <i>F</i>^2^, conventional
<i>R</i>-factors <i>R</i> are based on <i>F</i>, with <i>F</i> set to zero for
negative <i>F</i>^2^. The threshold expression of <i>F</i>^2^ >
\s(<i>F</i>^2^) is used only for calculating <i>R</i>-factors(gt) <i>etc</i>.
and is not relevant to the choice of reflections for refinement.
<i>R</i>-factors based on <i>F</i>^2^ are statistically about twice as large
as those based on <i>F</i>, and <i>R</i>-factors based on ALL data will be
even larger.
;
_reflns_number_total     3391
_reflns_number_gt     1942
_reflns_threshold_expression     I>2\s(I)
_refine_ls_structure_factor_coef     Fsqd
_refine_ls_matrix_type     full
_refine_ls_R_factor_all     0.0761
_refine_ls_R_factor_gt     0.0351
_refine_ls_wR_factor_gt     0.0617
_refine_ls_wR_factor_ref     0.0705
_refine_ls_goodness_of_fit_ref     0.834
_refine_ls_restrained_S_all     0.834
_refine_ls_number_reflns     3391
_refine_ls_number_parameters     220
_refine_ls_number_restraints     0
_refine_ls_hydrogen_treatment     constr
_refine_ls_weighting_scheme     calc
_refine_ls_weighting_details
                 'calc w=1/[\s^2^(Fo^2^)+(0.0277P)^2^] where P=(Fo^2^+2Fc^2^)/3'
_atom_sites_solution_hydrogens     geom
_atom_sites_solution_primary     direct
_atom_sites_solution_secondary     difmap
_refine_ls_shift/su_max     0.013
_refine_ls_shift/su_mean     0.001
_refine_diff_density_max     0.226
_refine_diff_density_min     -0.215
_refine_ls_extinction_method     none
_refine_ls_extinction_coef     ?
loop_
    _atom_type_symbol
    _atom_type_description
    _atom_type_scat_dispersion_real
    _atom_type_scat_dispersion_imag
    _atom_type_scat_source
    'C' 'C' 0.0033 0.0016
                         'International Tables Vol C Tables 4.2.6.8 and 6.1.1.4'
    'H' 'H' 0.0000 0.0000
                         'International Tables Vol C Tables 4.2.6.8 and 6.1.1.4'
    'N' 'N' 0.0061 0.0033
                         'International Tables Vol C Tables 4.2.6.8 and 6.1.1.4'
    'S' 'S' 0.1246 0.1234
                         'International Tables Vol C Tables 4.2.6.8 and 6.1.1.4'
_computing_data_collection
;
CrysAlis CCD (Oxford Diffraction, 2006)
;
_computing_cell_refinement
;
CrysAlis RED (Oxford Diffraction, 2006)
;
_computing_data_reduction
;
CrysAlis RED (Oxford Diffraction, 2006)
;
_computing_structure_solution     '<i>SIR92</i> (Altomare <i>et al.</i>, 1993)'
_computing_structure_refinement     '<i>SHELXL97</i> (Sheldrick, 2008)'
_computing_molecular_graphics
;
<i>ORTEPIII</i> (Burnett & Johnson, 1996),
<i>CAMERON</i> (Watkin <i>et al.</i>, 1993) and  <i>ORTEP-3</i>
(Farrugia, 1997)
;
_computing_publication_material     '<i>WinGX</i> (Farrugia, 1999)'
loop_
    _atom_site_type_symbol
    _atom_site_label
    _atom_site_fract_x
    _atom_site_fract_y
    _atom_site_fract_z
    _atom_site_U_iso_or_equiv
    _atom_site_adp_type
    _atom_site_calc_flag
    _atom_site_refinement_flags
    _atom_site_occupancy
    _atom_site_disorder_assembly
    _atom_site_disorder_group
    C C1 -0.3976(5) 0.7011(5) 0.9533(2) 0.0573(11) Uani d . 1 . .
    H H1A -0.3692 0.6081 0.9142 0.069 Uiso calc R 1 . .
    H H1B -0.5251 0.7212 0.9806 0.069 Uiso calc R 1 . .
    H H1C -0.3095 0.6642 0.9884 0.069 Uiso calc R 1 . .
    C C2 0.0146(6) 1.2151(5) 0.9481(2) 0.0681(13) Uani d . 1 . .
    H H2A -0.0135 1.1531 0.9938 0.082 Uiso calc R 1 . .
    H H2B -0.0070 1.3402 0.9609 0.082 Uiso calc R 1 . .
    H H2C 0.1455 1.1612 0.9247 0.082 Uiso calc R 1 . .
    C C3 -0.1411(4) 0.8506(4) 0.86485(17) 0.0307(8) Uani d . 1 . .
    C C4 -0.0438(4) 0.9702(4) 0.85327(17) 0.0300(8) Uani d . 1 . .
    C C5 0.1986(4) 0.6686(4) 0.79718(18) 0.0339(8) Uani d . 1 . .
    C C6 0.3591(4) 0.5317(4) 0.77605(17) 0.0325(8) Uani d . 1 . .
    C C7 0.6075(4) 0.2257(4) 0.72586(16) 0.0271(8) Uani d . 1 . .
    C C8 0.7017(4) 0.3475(4) 0.71193(17) 0.0277(8) Uani d . 1 . .
    C C9 0.5564(5) -0.0019(4) 0.62192(17) 0.0366(8) Uani d . 1 . .
    H H9A 0.5827 -0.1235 0.6028 0.044 Uiso calc R 1 . .
    H H9B 0.4232 0.0432 0.6433 0.044 Uiso calc R 1 . .
    C C10 0.9345(5) 0.4866(5) 0.6095(2) 0.0711(13) Uani d . 1 . .
    H H10A 0.8469 0.4962 0.5748 0.085 Uiso calc R 1 . .
    H H10B 1.0597 0.4718 0.5809 0.085 Uiso calc R 1 . .
    H H10C 0.8944 0.5944 0.6417 0.085 Uiso calc R 1 . .
    C C11 0.6020(4) 0.1130(4) 0.55723(17) 0.0296(8) Uani d . 1 . .
    C C12 0.5025(4) 0.2947(4) 0.55804(17) 0.0308(8) Uani d . 1 . .
    H H12 0.4020 0.3454 0.5979 0.037 Uiso calc R 1 . .
    C C13 0.5516(4) 0.4015(4) 0.49995(17) 0.0276(8) Uani d . 1 . .
    C C14 0.7883(5) 0.1602(4) 0.44029(19) 0.0381(9) Uani d . 1 . .
    H H14 0.8869 0.1118 0.3995 0.046 Uiso calc R 1 . .
    C C15 0.7491(4) 0.0458(4) 0.49646(17) 0.0351(8) Uani d . 1 . .
    H H15 0.8209 -0.0757 0.4935 0.042 Uiso calc R 1 . .
    N N1 0.6944(4) 0.3353(3) 0.44078(14) 0.0343(7) Uani d . 1 . .
    S S1 -0.37725(13) 0.90564(13) 0.91017(6) 0.0500(3) Uani d . 1 . .
    S S2 -0.13591(13) 1.19803(12) 0.88259(5) 0.0442(3) Uani d . 1 . .
    S S3 -0.02471(12) 0.63191(11) 0.82438(5) 0.0408(2) Uani d . 1 . .
    S S4 0.18635(13) 0.89647(12) 0.79792(5) 0.0451(3) Uani d . 1 . .
    S S5 0.37241(12) 0.30319(11) 0.77697(5) 0.0419(3) Uani d . 1 . .
    S S6 0.58066(12) 0.56994(11) 0.74683(5) 0.0409(3) Uani d . 1 . .
    S S7 0.69659(12) -0.00222(11) 0.69692(5) 0.0333(2) Uani d . 1 . .
    S S8 0.93880(12) 0.29726(12) 0.66720(5) 0.0453(3) Uani d . 1 . .
loop_
    _atom_site_aniso_label
    _atom_site_aniso_U_11
    _atom_site_aniso_U_22
    _atom_site_aniso_U_33
    _atom_site_aniso_U_12
    _atom_site_aniso_U_13
    _atom_site_aniso_U_23
    C1 0.051(2) 0.054(3) 0.064(3) -0.026(2) 0.017(2) -0.008(2)
    C2 0.108(4) 0.050(3) 0.059(3) -0.032(3) -0.034(3) 0.001(2)
    C3 0.0287(19) 0.033(2) 0.0275(19) -0.0055(15) -0.0035(15) 0.0019(15)
    C4 0.0294(19) 0.0278(19) 0.0287(19) -0.0028(15) -0.0052(15) -0.0004(15)
    C5 0.0280(19) 0.0282(19) 0.045(2) -0.0107(16) -0.0004(16) 0.0009(16)
    C6 0.0274(19) 0.0291(19) 0.038(2) -0.0093(16) 0.0030(16) -0.0033(16)
    C7 0.0237(18) 0.0235(19) 0.0299(19) -0.0010(14) -0.0044(15) -0.0019(14)
    C8 0.0224(18) 0.0268(19) 0.0293(18) -0.0038(15) 0.0014(15) -0.0034(15)
    C9 0.042(2) 0.031(2) 0.041(2) -0.0131(16) -0.0135(18) 0.0027(16)
    C10 0.046(3) 0.083(3) 0.079(3) -0.027(2) 0.011(2) 0.025(3)
    C11 0.0317(19) 0.0278(19) 0.033(2) -0.0109(15) -0.0132(16) 0.0020(15)
    C12 0.0281(18) 0.033(2) 0.0307(19) -0.0090(15) -0.0052(15) 0.0016(15)
    C13 0.0264(18) 0.0279(18) 0.0290(18) -0.0063(14) -0.0098(15) 0.0016(15)
    C14 0.031(2) 0.038(2) 0.041(2) -0.0062(17) -0.0012(17) -0.0046(17)
    C15 0.036(2) 0.0276(19) 0.040(2) -0.0027(16) -0.0142(18) -0.0004(17)
    N1 0.0322(16) 0.0298(17) 0.0366(17) -0.0053(13) -0.0019(14) 0.0005(13)
    S1 0.0310(5) 0.0449(6) 0.0615(7) -0.0045(4) 0.0131(5) -0.0036(5)
    S2 0.0453(6) 0.0301(5) 0.0517(6) -0.0035(4) -0.0073(5) -0.0098(4)
    S3 0.0268(5) 0.0278(5) 0.0627(6) -0.0086(4) 0.0076(5) -0.0077(4)
    S4 0.0335(5) 0.0282(5) 0.0667(7) -0.0098(4) 0.0105(5) -0.0042(5)
    S5 0.0310(5) 0.0280(5) 0.0620(7) -0.0109(4) 0.0086(5) -0.0017(4)
    S6 0.0281(5) 0.0266(5) 0.0636(7) -0.0094(4) 0.0061(5) -0.0077(4)
    S7 0.0382(5) 0.0230(5) 0.0360(5) -0.0030(4) -0.0107(4) 0.0023(4)
    S8 0.0246(5) 0.0390(5) 0.0627(7) -0.0041(4) 0.0075(5) -0.0003(5)
_geom_special_details
;
All e.s.d.'s (except the e.s.d. in the dihedral angle between two l.s. planes)
are estimated using the full covariance matrix. The cell e.s.d.'s are taken
into account individually in the estimation of e.s.d.'s in distances, angles
and torsion angles; correlations between e.s.d.'s in cell parameters are only
used when they are defined by crystal symmetry. An approximate (isotropic)
treatment of cell e.s.d.'s is used for estimating e.s.d.'s involving l.s.
planes.
;
loop_
    _geom_bond_atom_site_label_1
    _geom_bond_atom_site_label_2
    _geom_bond_site_symmetry_2
    _geom_bond_distance
    _geom_bond_publ_flag
    C1 S1 . 1.788(3) ?
    C1 H1A . 0.9599 ?
    C1 H1B . 0.9599 ?
    C1 H1C . 0.9599 ?
    C2 S2 . 1.783(4) ?
    C2 H2A . 0.9599 ?
    C2 H2B . 0.9599 ?
    C2 H2C . 0.9599 ?
    C3 C4 . 1.338(4) ?
    C3 S1 . 1.736(3) ?
    C3 S3 . 1.756(3) ?
    C4 S2 . 1.744(3) ?
    C4 S4 . 1.758(3) ?
    C5 C6 . 1.340(4) ?
    C5 S4 . 1.744(3) ?
    C5 S3 . 1.765(3) ?
    C6 S5 . 1.747(3) ?
    C6 S6 . 1.762(3) ?
    C7 C8 . 1.339(4) ?
    C7 S7 . 1.743(3) ?
    C7 S5 . 1.761(3) ?
    C8 S8 . 1.741(3) ?
    C8 S6 . 1.755(3) ?
    C9 C11 . 1.497(4) ?
    C9 S7 . 1.828(3) ?
    C9 H9A . 0.9600 ?
    C9 H9B . 0.9600 ?
    C10 S8 . 1.771(3) ?
    C10 H10A . 0.9599 ?
    C10 H10B . 0.9599 ?
    C10 H10C . 0.9599 ?
    C11 C12 . 1.380(4) ?
    C11 C15 . 1.380(4) ?
    C12 C13 . 1.381(4) ?
    C12 H12 . 0.9300 ?
    C13 N1 . 1.342(4) ?
    C13 C13 2_666 1.489(6) ?
    C14 N1 . 1.327(4) ?
    C14 C15 . 1.376(4) ?
    C14 H14 . 0.9300 ?
    C15 H15 . 0.9300 ?
loop_
    _geom_angle_atom_site_label_1
    _geom_angle_atom_site_label_2
    _geom_angle_atom_site_label_3
    _geom_angle_site_symmetry_1
    _geom_angle_site_symmetry_3
    _geom_angle
    _geom_angle_publ_flag
    S1 C1 H1A . . 109.5 ?
    S1 C1 H1B . . 109.5 ?
    H1A C1 H1B . . 109.5 ?
    S1 C1 H1C . . 109.5 ?
    H1A C1 H1C . . 109.5 ?
    H1B C1 H1C . . 109.5 ?
    S2 C2 H2A . . 109.5 ?
    S2 C2 H2B . . 109.5 ?
    H2A C2 H2B . . 109.5 ?
    S2 C2 H2C . . 109.5 ?
    H2A C2 H2C . . 109.5 ?
    H2B C2 H2C . . 109.5 ?
    C4 C3 S1 . . 123.6(2) ?
    C4 C3 S3 . . 116.7(2) ?
    S1 C3 S3 . . 119.55(18) ?
    C3 C4 S2 . . 124.6(2) ?
    C3 C4 S4 . . 117.5(2) ?
    S2 C4 S4 . . 117.70(18) ?
    C6 C5 S4 . . 124.5(2) ?
    C6 C5 S3 . . 121.8(2) ?
    S4 C5 S3 . . 113.67(18) ?
    C5 C6 S5 . . 124.6(2) ?
    C5 C6 S6 . . 121.5(2) ?
    S5 C6 S6 . . 113.88(18) ?
    C8 C7 S7 . . 125.6(2) ?
    C8 C7 S5 . . 117.1(2) ?
    S7 C7 S5 . . 117.26(17) ?
    C7 C8 S8 . . 124.6(2) ?
    C7 C8 S6 . . 117.1(2) ?
    S8 C8 S6 . . 118.20(17) ?
    C11 C9 S7 . . 111.1(2) ?
    C11 C9 H9A . . 109.4 ?
    S7 C9 H9A . . 109.4 ?
    C11 C9 H9B . . 109.4 ?
    S7 C9 H9B . . 109.4 ?
    H9A C9 H9B . . 108.0 ?
    S8 C10 H10A . . 109.5 ?
    S8 C10 H10B . . 109.5 ?
    H10A C10 H10B . . 109.5 ?
    S8 C10 H10C . . 109.5 ?
    H10A C10 H10C . . 109.5 ?
    H10B C10 H10C . . 109.5 ?
    C12 C11 C15 . . 117.1(3) ?
    C12 C11 C9 . . 120.7(3) ?
    C15 C11 C9 . . 122.2(3) ?
    C11 C12 C13 . . 120.3(3) ?
    C11 C12 H12 . . 119.9 ?
    C13 C12 H12 . . 119.9 ?
    N1 C13 C12 . . 122.5(3) ?
    N1 C13 C13 . 2_666 116.2(3) ?
    C12 C13 C13 . 2_666 121.3(4) ?
    N1 C14 C15 . . 124.1(3) ?
    N1 C14 H14 . . 118.0 ?
    C15 C14 H14 . . 118.0 ?
    C14 C15 C11 . . 119.3(3) ?
    C14 C15 H15 . . 120.3 ?
    C11 C15 H15 . . 120.3 ?
    C14 N1 C13 . . 116.8(3) ?
    C3 S1 C1 . . 104.34(16) ?
    C4 S2 C2 . . 101.90(17) ?
    C3 S3 C5 . . 94.78(15) ?
    C5 S4 C4 . . 94.69(15) ?
    C6 S5 C7 . . 95.17(14) ?
    C8 S6 C6 . . 95.04(15) ?
    C7 S7 C9 . . 99.50(14) ?
    C8 S8 C10 . . 102.28(16) ?
data_global
_journal_date_recd_electronic     2008-11-17
_journal_date_accepted     2008-11-21
_journal_name_full     'Acta Crystallographica, Section E'
_journal_year     2008
_journal_volume     64
_journal_issue     12
_journal_page_first     o2484
_journal_page_last     o2485
_journal_paper_category     QO
_journal_coeditor_code     NC2124
_publ_contact_author_name     'Professor J.-P. Legros'
_publ_contact_author_address
;
CNRS; LCC (Laboratoire de Chimie de Coordination)
205 route de Narbonne
F-31077 Toulouse
France
;
_publ_contact_author_email     'jean-pierre.legros@lcc-toulouse.fr'
_publ_contact_author_fax     '+33 561 55 30 03'
_publ_contact_author_phone     '+33 561 33 31 52'
_publ_section_title
;\
A bi-TTF with a bipyridine spacer:
4,4'-bis[(3,6,7-trimethylsulfanyltetrathiafulvalen-2-yl)sulfanylmethyl]-2,2'-\
bipyridine
;
loop_
    _publ_author_name
    _publ_author_address
    'Kaboub, Lakhemici'
;
Laboratoire de Chimie des Mat\'eriaux Organiques
Centre Universitaire de T\'ebessa
Route de Constantine
12000 T\'ebessa
Algeria
;
    'Fabre, Jean-Marc'
;
Institut Charles Gerhardt
UMR CNRS 5253, AM2N
ENSCM, 8 rue de l'Ecole Normale
F-34296 Montpellier cedex 5
France
;
    'Legros, Jean-Pierre'
;
CNRS; LCC (Laboratoire de Chimie de Coordination)
205 route de Narbonne
F-31077 Toulouse
France
Universit\'e de Toulouse; UPS,INPT; LCC
F-31077 Toulouse
France
;
