# Supplementary material for: A bi-TTF with a bipyridine spacer: 4,4′-bis­[(3,6,7-trimethyl­sulfanyltetra­thia­fulvalen-2-yl)sulfanylmeth­yl]-2,2′-bipyridine
Source: Acta Crystallogr Sect E Struct Rep Online. 2008 Nov 29;64(Pt 12):o2484–5. doi: 10.1107/S1600536808039111 (PMC2960116; doi:10.1107/S1600536808039111)
Supplement: Supplementary file 2 [file e-64-o2484-Isup2.hkl]

#
# h,k,l, Fc-squared, Fo-squared, sigma(Fo-squared) and status flag
#
data_I
_shelx_title '    Lk93 in space group P -1'
_shelx_refln_list_code          4
_shelx_F_calc_maximum      204.60
_exptl_crystal_F_000       478.00
_reflns_d_resolution_high  0.8409
 
loop_
 _symmetry_equiv_pos_as_xyz
 'x, y, z'
 '-x, -y, -z'
 
_cell_length_a     7.4840
_cell_length_b     7.7691
_cell_length_c    17.7070
_cell_angle_alpha  88.973
_cell_angle_beta   80.071
_cell_angle_gamma  72.245
 
_shelx_F_squared_multiplier     1.000
 
loop_
 _refln_index_h
 _refln_index_k
 _refln_index_l
 _refln_F_squared_calc
 _refln_F_squared_meas
 _refln_F_squared_sigma
 _refln_observed_status
   2   0   0      713.16      720.81     17.52 o
   3   0   0     1759.57     1806.76     40.68 o
   4   0   0     1223.75     1284.55     39.53 o
   5   0   0     1154.40     1086.39     41.17 o
   6   0   0        0.74        8.87     15.40 o
   7   0   0        0.02        5.64     14.80 o
   8   0   0       27.00       37.32     37.51 o
  -8   1   0       42.38       40.57     32.90 o
  -7   1   0      149.45      159.41     30.65 o
  -6   1   0      570.96      583.07     76.53 o
  -5   1   0      136.46      117.92     13.11 o
  -4   1   0       51.66       59.40     11.18 o
  -3   1   0       12.09       21.42     10.83 o
  -2   1   0    14717.27    14257.13    578.63 o
  -1   1   0     1287.40     1311.28     84.15 o
   1   1   0     1832.79     1962.54     20.21 o
   2   1   0       69.59       79.62     23.06 o
   3   1   0     2270.12     2279.77     30.41 o
   4   1   0       74.12       88.91     17.77 o
   5   1   0        6.16       12.49     12.42 o
   6   1   0       12.29       21.12     18.35 o
   7   1   0      114.74      151.56     45.00 o
   8   1   0       11.87       21.71     22.46 o
  -7   2   0       96.00       72.86     40.75 o
  -6   2   0      160.10      160.80     23.82 o
  -5   2   0        0.06        7.42      8.91 o
  -4   2   0     1615.33     1597.80     90.59 o
  -3   2   0        6.99       13.29      9.47 o
  -2   2   0      772.14      738.46     36.65 o
  -1   2   0     2884.66     2908.23     29.15 o
   0   2   0       70.30      130.18     50.76 o
   1   2   0      170.63      189.98      9.58 o
   2   2   0       77.84      103.04     42.13 o
   3   2   0      514.96      529.84     15.94 o
   4   2   0      427.92      451.85     41.27 o
   5   2   0        0.30        5.96      8.38 o
   6   2   0       63.37       61.63     19.92 o
   7   2   0      205.27      208.66     31.34 o
   8   2   0        0.07       14.08     22.12 o
  -7   3   0       57.16      124.40     56.75 o
  -6   3   0       34.98       37.19     25.17 o
  -5   3   0        4.80       10.72     12.62 o
  -4   3   0     1263.70     1229.33     36.42 o
  -3   3   0     7317.33     6990.88     58.16 o
  -2   3   0       19.56       26.72      9.44 o
  -1   3   0      100.31      165.06     19.88 o
   0   3   0     2647.23     2643.75     67.37 o
   1   3   0      505.34      475.94     23.60 o
   2   3   0      187.74      173.24     15.58 o
   3   3   0      170.04      279.37     57.56 o
   4   3   0      307.30      303.34     17.40 o
   5   3   0      689.00      746.96     58.74 o
   6   3   0        0.07        0.25     22.91 o
   7   3   0        2.82        8.45     23.38 o
   8   3   0      477.16      480.02     77.18 o
  -5   4   0     2214.58     2223.45     54.75 o
  -4   4   0        1.14       11.39     12.14 o
  -3   4   0      420.61      411.10     25.70 o
  -2   4   0      306.79      271.30     21.34 o
  -1   4   0       21.44       71.49     23.92 o
   0   4   0      174.14      189.18      9.95 o
   1   4   0      209.12      256.53     48.94 o
   2   4   0      539.76      636.72     30.54 o
   3   4   0       15.06       27.91     14.50 o
   4   4   0       14.27       17.92     14.04 o
   5   4   0        2.23       11.84     16.67 o
   6   4   0      378.02      309.04     52.97 o
   7   4   0       99.87       80.22     32.50 o
   8   4   0        8.40       28.29     41.10 o
  -5   5   0      160.55      194.10     29.34 o
  -4   5   0       20.12       20.11     17.32 o
  -3   5   0       15.78       21.25     18.15 o
  -2   5   0       47.58       39.42     17.37 o
  -1   5   0      300.09      306.97     17.82 o
   0   5   0      112.12      117.81      7.85 o
   1   5   0        2.08       13.20     15.40 o
   2   5   0      334.60      346.16     41.66 o
   3   5   0        0.92        4.06      5.79 o
   4   5   0     1320.75     1352.21     28.02 o
   5   5   0      466.57      491.05     24.59 o
   6   5   0       42.34       45.57     35.62 o
   7   5   0     1645.61     1750.96     90.16 o
   8   5   0       17.62       37.81     25.54 o
  -4   6   0      422.39      417.75     38.96 o
  -3   6   0       53.46       34.65     21.09 o
  -2   6   0       82.02       69.30     25.24 o
  -1   6   0       25.27       34.43     21.03 o
   0   6   0      163.15      152.27     40.96 o
   1   6   0      630.65      582.71     49.04 o
   2   6   0     1589.22     1477.17     73.76 o
   3   6   0      468.30      450.43     33.62 o
   4   6   0       64.21       73.83     23.21 o
   5   6   0     2344.63     2339.83     70.93 o
   6   6   0       19.65        5.84     16.85 o
   7   6   0      607.28      640.49     73.59 o
   8   6   0        6.16       19.00     23.67 o
  -3   7   0        4.99        2.69     14.93 o
  -2   7   0       13.60        9.89     14.95 o
  -1   7   0      502.94      472.86     36.56 o
   0   7   0      157.62      144.12     29.43 o
   1   7   0      551.96      575.90     40.21 o
   2   7   0       72.63       57.11     17.67 o
   3   7   0        0.77        8.06     12.18 o
   4   7   0       63.91       47.85     25.91 o
   5   7   0        0.17       14.74     20.73 o
   6   7   0      288.11      293.54     51.04 o
   7   7   0        4.58       26.11     35.33 o
  -1   8   0      334.92      323.69     35.71 o
   0   8   0       20.37       25.23     25.79 o
   1   8   0       55.40       53.56     43.68 o
   2   8   0       12.04       16.39     18.70 o
   3   8   0       66.12       50.71     22.10 o
   4   8   0      774.96      840.44     51.43 o
   5   8   0       78.36       82.18     28.53 o
   6   8   0      160.91      144.87     47.89 o
   1   9   0       78.32       90.41     43.89 o
   2   9   0     1493.61     1563.62     59.50 o
   3   9   0       11.49       13.54     19.52 o
   4   9   0      179.71      181.96     32.48 o
  -4  -9   1        7.57       15.87     20.58 o
  -3  -9   1      135.01      114.33     31.54 o
  -2  -9   1      456.11      386.13     39.52 o
  -1  -9   1      245.38      240.51     59.15 o
  -6  -8   1        0.98       11.46     33.17 o
  -5  -8   1      179.77      174.89     28.14 o
  -4  -8   1     1041.32     1021.62     50.73 o
  -3  -8   1       19.67       13.34     15.92 o
  -2  -8   1      343.37      362.26     39.64 o
  -1  -8   1       19.56       15.50     23.80 o
   0  -8   1      114.18      143.55     38.77 o
   1  -8   1        0.33        3.11     16.06 o
  -7  -7   1       18.54       69.38     53.49 o
  -6  -7   1      510.41      443.50     56.38 o
  -5  -7   1        4.83        8.42     14.16 o
  -4  -7   1       22.93       16.51     14.37 o
  -3  -7   1      118.68      111.83     22.21 o
  -2  -7   1      354.57      311.19     26.03 o
  -1  -7   1       38.70       34.86     17.49 o
   0  -7   1     1359.32     1345.36     74.35 o
   1  -7   1      266.22      271.82     33.82 o
   2  -7   1        2.60        7.76     14.02 o
   3  -7   1       33.52       33.43     22.54 o
  -8  -6   1       81.57       55.11     50.50 o
  -7  -6   1        6.64       26.93     34.34 o
  -6  -6   1      189.58      129.63     31.81 o
  -5  -6   1      100.18       80.27     17.80 o
  -4  -6   1      726.87      749.30     38.21 o
  -3  -6   1      245.04      260.03     28.12 o
  -2  -6   1     2826.50     2545.72    143.86 o
  -1  -6   1     1175.29     1131.44     54.36 o
   0  -6   1       54.91       90.57     42.73 o
   1  -6   1       12.76        9.33     14.70 o
   2  -6   1       20.33       12.23     13.79 o
   3  -6   1      251.84      260.18     33.36 o
   4  -6   1        4.14        6.77     22.41 o
  -8  -5   1       45.81       26.70     34.23 o
  -7  -5   1      283.99      348.64     63.79 o
  -6  -5   1      117.76       91.50     22.46 o
  -5  -5   1     1154.66     1142.34     33.31 o
  -4  -5   1      382.34      368.91     24.02 o
  -3  -5   1        0.14       12.84      9.06 o
  -2  -5   1        1.61       11.51     11.50 o
  -1  -5   1     2836.19     2666.66    243.58 o
   0  -5   1        0.99        4.70     13.74 o
   1  -5   1     1286.28     1282.08     24.66 o
   2  -5   1      441.53      424.30     23.16 o
   3  -5   1        9.92       13.22     12.89 o
   4  -5   1       16.91       35.36     15.51 o
   5  -5   1        1.75       16.19     18.12 o
  -8  -4   1       89.00       64.88     43.36 o
  -7  -4   1      585.00      555.00     56.09 o
  -6  -4   1        0.00        5.64     16.96 o
  -5  -4   1        0.08       13.98     10.99 o
  -4  -4   1       97.89       95.48     17.22 o
  -3  -4   1     4070.51     3878.48     46.63 o
  -2  -4   1        5.02       15.81     12.66 o
  -1  -4   1      431.25      467.98     47.87 o
   0  -4   1     1055.08     1045.28     36.68 o
   1  -4   1      391.49      440.47     20.36 o
   2  -4   1     1148.18     1087.35     29.61 o
   3  -4   1       12.85       15.41     16.81 o
   4  -4   1      250.05      226.79     25.00 o
   5  -4   1       37.81       50.09     19.64 o
   6  -4   1      306.53      320.75     63.03 o
  -8  -3   1        2.77       20.82     34.92 o
  -7  -3   1      468.50      510.38     38.34 o
  -6  -3   1       39.12       33.26     22.51 o
  -5  -3   1     6917.02     6877.20     67.93 o
  -4  -3   1      312.97      322.71     15.11 o
  -3  -3   1       80.68       84.47     12.70 o
  -2  -3   1     2461.65     2527.81     99.66 o
  -1  -3   1       42.44       57.12     14.28 o
   0  -3   1     5031.52     5178.64    134.15 o
   1  -3   1      169.75      227.74     37.46 o
   2  -3   1       44.65       38.65      9.40 o
   3  -3   1     1153.31     1096.74     29.69 o
   4  -3   1     1814.89     1694.45     39.38 o
   5  -3   1      229.64      251.42     25.86 o
   6  -3   1       14.46        9.09     22.87 o
   7  -3   1      787.64      808.23     55.25 o
  -8  -2   1        0.08       13.56     21.14 o
  -7  -2   1      491.34      449.50     33.36 o
  -6  -2   1       23.08       22.38     16.37 o
  -5  -2   1       32.07       36.84     19.88 o
  -4  -2   1        0.46       21.35     16.74 o
  -3  -2   1        0.06        7.69      5.21 o
  -2  -2   1     4507.47     4499.85     46.43 o
  -1  -2   1      169.77      175.26     11.37 o
   0  -2   1      414.86      414.56     16.38 o
   1  -2   1      830.74      853.00     31.70 o
   2  -2   1       73.75       59.95     11.92 o
   3  -2   1        0.01       12.60     11.45 o
   4  -2   1      205.13      195.25     19.55 o
   5  -2   1       96.44       79.28     13.68 o
   6  -2   1      246.71      218.44     27.90 o
   7  -2   1     1519.19     1654.06     96.73 o
  -8  -1   1      244.87      245.63     39.66 o
  -7  -1   1        6.88       18.55     15.62 o
  -6  -1   1      215.25      265.00     30.48 o
  -5  -1   1      296.08      329.31     28.99 o
  -4  -1   1      186.46      218.29     23.61 o
  -3  -1   1     2870.09     3009.63     77.66 o
  -2  -1   1        0.02       11.66     10.22 o
  -1  -1   1       45.12       60.65      4.83 o
   1  -1   1     1416.78     1338.82     14.11 o
   2  -1   1       35.73       47.27      8.88 o
   3  -1   1       57.83       58.91     11.74 o
   4  -1   1        8.04        9.37      6.29 o
   5  -1   1     2676.39     2701.90     54.73 o
   6  -1   1     1123.96     1133.47     41.67 o
   7  -1   1      116.85      128.09     56.23 o
   8  -1   1        7.49       17.31     35.37 o
  -8   0   1     1375.50     1413.26     59.74 o
  -7   0   1       40.71       33.35     21.47 o
  -6   0   1        0.34        5.37     12.38 o
  -5   0   1     3447.75     3394.81     51.81 o
  -4   0   1       27.14       19.16      4.73 o
  -3   0   1     4619.13     4749.48     94.06 o
  -2   0   1        5.65        4.16      5.10 o
   1   0   1        4.63        7.64      5.66 o
   2   0   1      333.75      333.01      9.80 o
   3   0   1     3128.54     3382.22     43.19 o
   4   0   1     4417.95     4487.75     99.19 o
   5   0   1       72.21       74.92      9.67 o
   6   0   1      799.97      716.69     51.80 o
   7   0   1        0.35       20.38     20.48 o
   8   0   1       49.54       21.11     31.60 o
  -7   1   1      410.37      425.69     37.42 o
  -6   1   1        0.37        3.93      9.72 o
  -5   1   1      874.18      891.77     24.70 o
  -4   1   1        3.88        4.28      6.70 o
  -3   1   1      322.57      389.16     17.68 o
  -2   1   1     1912.59     1836.39     84.69 o
  -1   1   1     3258.28     3512.47     29.05 o
   1   1   1     2599.55     2729.35     17.50 o
   2   1   1    12194.76    12379.31     83.31 o
   3   1   1        0.13        6.79      7.81 o
   4   1   1     6336.59     6272.73    161.37 o
   5   1   1      164.49      160.03     20.34 o
   6   1   1      179.57      184.58     25.04 o
   7   1   1       86.95      121.70     32.57 o
   8   1   1       88.60       79.83     28.82 o
  -7   2   1       47.33       42.98     35.10 o
  -6   2   1        1.03       11.54     13.68 o
  -5   2   1        2.47        4.03      7.65 o
  -4   2   1       66.71       75.62     16.50 o
  -3   2   1       49.98       41.15     11.79 o
  -2   2   1      928.22      903.09     32.38 o
  -1   2   1      236.18      208.00     29.67 o
   0   2   1     1854.74     1748.22     37.32 o
   1   2   1      676.61      663.49     30.26 o
   2   2   1    12137.87    11884.47     50.72 o
   3   2   1      422.63      466.92     32.53 o
   4   2   1      905.28      970.00     30.83 o
   5   2   1      158.40      150.69     22.31 o
   6   2   1      144.18      154.69     26.90 o
   7   2   1      625.64      634.48     44.68 o
   8   2   1        0.97       17.86     18.66 o
  -6   3   1        0.04       20.53     17.99 o
  -5   3   1       94.48       89.40     24.31 o
  -4   3   1     2253.07     2088.46     63.11 o
  -3   3   1        0.00        9.46     12.62 o
  -2   3   1      115.74      134.72     21.86 o
  -1   3   1      681.30      824.56     57.15 o
   0   3   1    16933.68    16366.72    476.70 o
   1   3   1      433.57      388.05     17.59 o
   2   3   1        6.79       11.61      7.29 o
   3   3   1       15.52       21.31      9.39 o
   4   3   1       26.30       23.36      8.72 o
   5   3   1     1130.09     1148.18     21.69 o
   6   3   1        5.81       12.34     19.62 o
   7   3   1      548.23      533.52     61.53 o
   8   3   1       14.39       32.26     44.51 o
  -6   4   1      313.30      309.15     53.64 o
  -5   4   1       22.09       17.87     17.22 o
  -4   4   1        1.40        6.10     10.07 o
  -3   4   1      130.49      114.06     22.20 o
  -2   4   1      491.92      493.26     28.72 o
  -1   4   1      105.26      172.50     37.53 o
   0   4   1       10.32       29.64     54.43 o
   1   4   1     6441.32     6238.31    182.55 o
   2   4   1       71.60       68.30      6.76 o
   3   4   1      215.94      184.58     13.91 o
   4   4   1      533.87      509.20     26.94 o
   5   4   1       32.88       49.49     18.70 o
   6   4   1      291.03      250.24     43.00 o
   7   4   1       12.94       21.13     33.81 o
   8   4   1       11.00       24.45     31.34 o
  -5   5   1      226.57      204.99     32.68 o
  -4   5   1        0.48       12.60     18.00 o
  -3   5   1       37.15       55.32     18.78 o
  -2   5   1       18.98       28.46     16.00 o
  -1   5   1     7203.20     7270.52    146.26 o
   0   5   1        1.35       19.17     50.38 o
   1   5   1      375.78      399.63     49.84 o
   2   5   1      944.92      979.72    133.69 o
   3   5   1       74.34       78.97     11.95 o
   4   5   1     1513.48     1545.26     27.62 o
   5   5   1       16.43       21.73     10.15 o
   6   5   1      155.96      183.76     30.89 o
   7   5   1       26.15       72.01     28.60 o
   8   5   1        1.26       25.06     24.65 o
  -4   6   1        5.25       12.95     18.76 o
  -3   6   1     2600.50     2606.70     59.81 o
  -2   6   1       39.55       29.68     18.29 o
  -1   6   1       20.54       25.32     20.70 o
   0   6   1      150.37      212.42     54.13 o
   1   6   1       30.21       24.75     19.80 o
   2   6   1     1329.45     1218.87     91.66 o
   3   6   1       31.70       65.26     37.59 o
   4   6   1     1010.12     1012.43     75.80 o
   5   6   1       66.87       61.23     30.40 o
   6   6   1      115.48      102.74     47.61 o
   7   6   1      109.28      144.51     56.83 o
   8   6   1        2.53       25.13     35.87 o
  -3   7   1       98.51       70.45     29.53 o
  -2   7   1       19.56       13.11     16.01 o
  -1   7   1       60.62       56.24     22.82 o
   0   7   1        1.04       22.59     24.97 o
   1   7   1       19.44       27.19     19.36 o
   2   7   1       75.07       77.29     24.68 o
   3   7   1       59.30       75.54     30.48 o
   4   7   1       95.16      108.66     34.61 o
   5   7   1       93.94       95.63     23.11 o
   6   7   1      159.44      139.95     51.49 o
   7   7   1      121.15      115.42     40.04 o
  -1   8   1      254.40      240.90     38.02 o
   0   8   1       24.84       41.20     23.80 o
   1   8   1        0.17       12.14     20.16 o
   2   8   1        9.15       26.01     22.22 o
   3   8   1      106.44       83.48     28.62 o
   4   8   1        0.26       12.79     16.21 o
   5   8   1      108.65      120.65     25.18 o
   6   8   1       32.47       27.86     24.14 o
   1   9   1      225.20      241.45     37.73 o
   2   9   1        2.56       15.61     21.57 o
   3   9   1      315.32      254.05     35.43 o
   4   9   1        0.71       11.79     19.78 o
  -4  -9   2       51.74       60.96     37.14 o
  -3  -9   2       19.15       14.79     21.10 o
  -2  -9   2      680.12      676.71     47.49 o
  -1  -9   2       20.19       41.64     49.25 o
  -6  -8   2       20.99       21.40     38.42 o
  -5  -8   2        0.05       23.41     19.54 o
  -4  -8   2      324.33      280.16     36.81 o
  -3  -8   2        5.22        3.23     13.87 o
  -2  -8   2       80.42       95.41     31.53 o
  -1  -8   2       20.72       11.37     29.50 o
   0  -8   2       17.24       18.17     25.12 o
   1  -8   2       50.70       79.76     35.86 o
  -7  -7   2      139.35       89.92     50.76 o
  -6  -7   2       47.64       31.03     28.25 o
  -5  -7   2      479.44      483.38     35.63 o
  -4  -7   2       14.68       10.42     14.78 o
  -3  -7   2      699.65      719.74     42.84 o
  -2  -7   2       99.84       70.75     31.63 o
  -1  -7   2      165.24      165.18     29.75 o
   0  -7   2     1030.20     1007.62     68.44 o
   1  -7   2      203.17      223.58     39.70 o
   2  -7   2       73.79       70.60     27.10 o
   3  -7   2       27.03       28.40     31.68 o
  -7  -6   2      639.77      596.68     64.04 o
  -6  -6   2        5.22        6.73     15.94 o
  -5  -6   2      681.87      681.13     33.18 o
  -4  -6   2       99.53       75.09     20.31 o
  -3  -6   2      169.78      148.37     21.50 o
  -2  -6   2     2711.99     2658.77     54.14 o
  -1  -6   2       14.14       10.98     13.79 o
   0  -6   2      577.57      497.63     45.72 o
   1  -6   2        5.41       -0.15     14.12 o
   2  -6   2      704.70      702.33     35.65 o
   3  -6   2       27.00       29.07     17.37 o
   4  -6   2      130.46      132.75     49.93 o
  -8  -5   2        1.67       12.72     23.50 o
  -7  -5   2      366.31      334.46     55.23 o
  -6  -5   2       22.03       32.69     37.09 o
  -5  -5   2      242.98      239.35     30.47 o
  -4  -5   2      575.77      575.68     27.01 o
  -3  -5   2       15.32        8.73     11.27 o
  -2  -5   2      741.99      738.67     30.07 o
  -1  -5   2      502.63      446.19     24.74 o
   0  -5   2       14.62       10.13      4.91 o
   1  -5   2       26.05       24.74     14.03 o
   2  -5   2     1606.77     1578.10     30.33 o
   3  -5   2      536.77      569.10     26.67 o
   4  -5   2        0.07       10.73     12.98 o
   5  -5   2       13.92       35.88     23.50 o
  -8  -4   2      234.42      223.60     54.78 o
  -7  -4   2      125.02      131.28     42.82 o
  -6  -4   2       18.25       20.99     22.59 o
  -5  -4   2       32.16       36.17     28.49 o
  -4  -4   2      140.16      172.05     26.98 o
  -3  -4   2     3521.74     3558.75     42.95 o
  -2  -4   2      463.34      410.01     22.85 o
  -1  -4   2      664.60      674.61     25.38 o
   0  -4   2     1451.70     1455.31     44.36 o
   1  -4   2     4619.60     4868.18    142.17 o
   2  -4   2      164.78      206.10     20.62 o
   3  -4   2       16.64       33.34     16.68 o
   4  -4   2       58.60       54.29     17.78 o
   5  -4   2      654.23      708.40     74.56 o
   6  -4   2       19.90       16.69     26.96 o
  -8  -3   2      556.73      493.96     43.26 o
  -7  -3   2       67.54       58.63     25.82 o
  -6  -3   2      142.05      147.64     30.69 o
  -5  -3   2     4280.96     4405.29     61.83 o
  -4  -3   2      272.91      288.27     13.84 o
  -3  -3   2        0.16       10.03     10.78 o
  -2  -3   2      644.16      696.37     20.45 o
  -1  -3   2     2583.34     2564.34     87.44 o
   0  -3   2       93.32       98.95      6.36 o
   1  -3   2      290.96      306.19     16.16 o
   2  -3   2      241.95      318.73     16.28 o
   3  -3   2     1277.42     1199.07     29.19 o
   4  -3   2      170.95      161.35     25.53 o
   5  -3   2      243.17      224.77     21.40 o
   6  -3   2        0.13        8.68     21.12 o
   7  -3   2       19.07       28.85     24.96 o
  -8  -2   2       13.97       12.19     17.35 o
  -7  -2   2      738.21      669.31     40.43 o
  -6  -2   2       29.62       25.73     18.65 o
  -5  -2   2     1065.14     1093.07     38.31 o
  -4  -2   2       38.00       39.24     17.41 o
  -3  -2   2      226.65      237.44      9.59 o
  -2  -2   2       61.80       91.62     10.48 o
  -1  -2   2     6615.48     6506.12    201.31 o
   0  -2   2      697.97      675.43     18.73 o
   1  -2   2      101.83       92.92     13.43 o
   2  -2   2     1177.91     1338.49     48.99 o
   3  -2   2      195.74      197.35     16.27 o
   4  -2   2     2881.91     2732.35     36.17 o
   5  -2   2       17.55       21.14     13.11 o
   6  -2   2      384.48      335.14     55.60 o
   7  -2   2       85.24      104.31     38.68 o
  -8  -1   2        3.18       20.46     21.22 o
  -7  -1   2      868.14      939.77     50.22 o
  -6  -1   2      122.46      152.55     28.40 o
  -5  -1   2      922.57      953.84     38.89 o
  -4  -1   2        0.14       26.25     19.68 o
  -3  -1   2     5485.33     5604.42    199.98 o
  -2  -1   2     1928.83     1964.66     13.43 o
  -1  -1   2       61.16       59.32      5.90 o
   0  -1   2     6763.97     6375.91    231.71 o
   1  -1   2      291.25      290.38      7.53 o
   2  -1   2     4005.34     3736.62     77.61 o
   3  -1   2        3.84        2.64      5.11 o
   4  -1   2        8.60       20.00     10.15 o
   5  -1   2     1740.97     1725.01     43.11 o
   6  -1   2      617.90      585.76     33.01 o
   7  -1   2       11.80       40.23     42.93 o
   8  -1   2       28.99       49.81     33.42 o
  -8   0   2      382.33      399.60     46.15 o
  -7   0   2      105.74      148.28     36.58 o
  -6   0   2       15.92       22.72     18.04 o
  -5   0   2     1290.73     1338.96     38.78 o
  -4   0   2       77.96       83.59      8.30 o
  -3   0   2      235.03      279.37     15.12 o
  -2   0   2      366.45      386.92     28.34 o
  -1   0   2       47.84       56.86     10.15 o
   1   0   2        5.49        3.82      4.59 o
   2   0   2       13.54       29.27      8.72 o
   3   0   2     1506.42     1554.26     19.27 o
   4   0   2      548.15      513.52     17.43 o
   5   0   2        0.00       18.31     10.63 o
   6   0   2        3.38        7.18     11.86 o
   7   0   2       41.39       39.11     22.49 o
   8   0   2       21.19       46.41     26.47 o
  -7   1   2        1.70       15.27     17.44 o
  -6   1   2        0.01        3.30     10.94 o
  -5   1   2        3.03       18.76     11.78 o
  -4   1   2      370.43      365.28     15.38 o
  -3   1   2      154.48      180.50     14.07 o
  -2   1   2     1071.29     1017.92     38.77 o
  -1   1   2      130.66      130.25     73.38 o
   0   1   2      133.72      160.86     38.95 o
   1   1   2      820.25     1119.48    160.29 o
   2   1   2     3055.42     3033.83     28.27 o
   3   1   2      213.63      223.16     19.59 o
   4   1   2      944.46      991.52     28.16 o
   5   1   2      468.88      470.50     28.26 o
   6   1   2      692.68      683.42     34.85 o
   7   1   2      327.33      325.63     37.79 o
   8   1   2      486.65      568.21     51.26 o
  -7   2   2       42.70       39.39     22.11 o
  -6   2   2      616.13      661.99     40.53 o
  -5   2   2       33.31       24.87     13.59 o
  -4   2   2       26.63       23.72     10.55 o
  -3   2   2     1506.33     1474.97     55.76 o
  -2   2   2        1.56        6.67      9.45 o
  -1   2   2     2817.15     2693.73     32.07 o
   0   2   2       19.57       37.63      7.65 o
   1   2   2     4647.87     4563.45     37.64 o
   2   2   2     3770.18     3739.26     28.80 o
   3   2   2     1463.89     1604.06     29.77 o
   4   2   2      572.61      641.79     46.73 o
   5   2   2      132.64      168.71     39.93 o
   6   2   2     1700.28     1835.86     75.92 o
   7   2   2      133.63      166.14     52.59 o
   8   2   2        1.47       28.20     26.80 o
  -6   3   2       10.01       23.96     17.02 o
  -5   3   2      865.00      836.84     31.44 o
  -4   3   2      174.16      165.95     22.84 o
  -3   3   2     2830.40     2845.91    103.71 o
  -2   3   2       31.99       61.64     26.89 o
  -1   3   2     2366.90     2479.39     34.48 o
   0   3   2     6623.34     6540.75     45.39 o
   1   3   2       10.31       10.50      4.31 o
   2   3   2        1.18       24.66      9.34 o
   3   3   2       50.14       53.78     11.80 o
   4   3   2      123.50      106.80     17.75 o
   5   3   2        0.45       11.31     10.80 o
   6   3   2     1534.15     1542.90     48.98 o
   7   3   2       48.67       89.10     38.76 o
   8   3   2        0.97       22.85     23.24 o
  -6   4   2        0.15       29.03     21.55 o
  -5   4   2      127.71      153.62     29.51 o
  -4   4   2      176.04      138.04     25.36 o
  -3   4   2      126.52      118.62     24.67 o
  -2   4   2      470.70      486.31     37.47 o
  -1   4   2        1.77       20.94     16.86 o
   0   4   2     2834.68     2857.11     63.96 o
   1   4   2      228.08      229.81     17.22 o
   2   4   2     1171.05     1238.34     16.67 o
   3   4   2       65.55       68.25      9.29 o
   4   4   2     4951.52     5024.46     48.58 o
   5   4   2        0.67        8.88      8.26 o
   6   4   2      263.34      281.48     47.63 o
   7   4   2       25.07       36.34     26.32 o
   8   4   2        0.28        7.81     18.31 o
  -5   5   2       48.45       50.45     23.63 o
  -4   5   2       66.64       48.06     16.96 o
  -3   5   2        1.67       17.06     20.21 o
  -2   5   2     1482.59     1452.24     49.92 o
  -1   5   2      895.20      989.94     39.55 o
   0   5   2       24.23       67.73     24.85 o
   1   5   2      448.83      426.74     25.40 o
   2   5   2     2297.64     2185.26     43.16 o
   3   5   2      945.81      946.18     18.06 o
   4   5   2      140.52      120.47     11.97 o
   5   5   2      373.33      377.83     22.97 o
   6   5   2       77.72       64.68     20.51 o
   7   5   2      409.32      467.34     41.89 o
   8   5   2        0.90       12.68     21.83 o
  -4   6   2      582.09      536.97     42.62 o
  -3   6   2      634.33      703.10     60.72 o
  -2   6   2        2.64        9.40     14.41 o
  -1   6   2        5.28       20.25     19.81 o
   0   6   2      158.77      218.21     36.95 o
   1   6   2      132.53      148.20     37.82 o
   2   6   2        1.41       31.69     31.53 o
   3   6   2     1818.22     1830.54    152.16 o
   4   6   2        3.23       17.31     23.99 o
   5   6   2      241.47      265.52     29.95 o
   6   6   2       43.25       51.84     49.76 o
   7   6   2      145.62      116.00     50.87 o
   8   6   2      117.58      103.01     47.27 o
  -3   7   2      223.82      241.45     39.66 o
  -2   7   2        0.21        7.31     19.86 o
  -1   7   2      248.05      240.38     41.32 o
   0   7   2        0.01        6.57     15.66 o
   1   7   2     1325.01     1317.13     75.54 o
   2   7   2       51.61       79.71     27.31 o
   3   7   2       14.52       39.94     21.37 o
   4   7   2       66.53      116.06     40.04 o
   5   7   2       20.36       29.37     23.89 o
   6   7   2      470.74      427.64     60.55 o
   7   7   2        4.74       13.88     24.84 o
  -1   8   2     1596.46     1771.08     69.54 o
   0   8   2        9.85        9.73     18.00 o
   1   8   2       13.95       19.10     25.64 o
   2   8   2       41.71       63.35     28.45 o
   3   8   2        1.03       14.35     14.61 o
   4   8   2     1274.47     1251.93    105.44 o
   5   8   2      109.52      108.59     26.95 o
   6   8   2      319.21      371.85     58.21 o
   1   9   2       13.75       13.29     22.37 o
   2   9   2      367.83      341.17     40.66 o
   3   9   2       31.62       27.78     27.26 o
   4   9   2        6.09        8.24     17.11 o
  -3  -9   3       32.01       38.89     27.27 o
  -2  -9   3      307.15      337.54     45.32 o
  -6  -8   3       93.38       45.81     27.72 o
  -5  -8   3        0.66       10.95     23.28 o
  -4  -8   3      430.76      470.85     38.70 o
  -3  -8   3        1.39       14.93     18.16 o
  -2  -8   3       77.00       60.62     24.90 o
  -1  -8   3        0.53       25.34     36.39 o
   0  -8   3       39.89       50.75     33.30 o
   1  -8   3        5.64       15.30     19.15 o
  -7  -7   3       53.39       28.04     26.54 o
  -6  -7   3      170.58      185.67     45.53 o
  -5  -7   3        1.46        7.43     14.26 o
  -4  -7   3      194.68      201.75     34.75 o
  -3  -7   3      168.19      193.88     32.13 o
  -2  -7   3        3.95       10.72     17.02 o
  -1  -7   3       71.77       74.23     28.92 o
   0  -7   3      526.84      590.62     54.60 o
   1  -7   3      341.52      368.11     37.16 o
   2  -7   3        2.50       10.99     18.57 o
   3  -7   3       32.23       30.93     37.76 o
  -7  -6   3       37.57       22.75     27.51 o
  -6  -6   3        6.60        0.52     19.42 o
  -5  -6   3        4.04       12.63     14.39 o
  -4  -6   3       11.38       23.67     14.97 o
  -3  -6   3       40.39       36.17     16.79 o
  -2  -6   3       84.98       80.27     19.44 o
  -1  -6   3      753.70      758.62     38.44 o
   0  -6   3       25.48       14.51     18.49 o
   1  -6   3        5.65       22.05     29.95 o
   2  -6   3       25.57       26.96     17.84 o
   3  -6   3       84.78       97.26     25.87 o
   4  -6   3      578.23      558.15     62.09 o
  -8  -5   3       25.15       14.61     27.99 o
  -7  -5   3        8.98       17.51     33.35 o
  -6  -5   3      105.66       69.81     40.38 o
  -5  -5   3      147.26      119.96     40.19 o
  -4  -5   3        7.60       20.53     16.35 o
  -3  -5   3      619.53      594.47     51.13 o
  -2  -5   3      119.94       93.56     18.53 o
  -1  -5   3     3083.00     2932.53    103.11 o
   0  -5   3       86.15       74.53      9.26 o
   1  -5   3      153.71      147.26     14.67 o
   2  -5   3     3309.54     3433.60     41.76 o
   3  -5   3      128.24      131.64     19.72 o
   4  -5   3        0.85       16.77     15.37 o
   5  -5   3        6.94       11.10     18.73 o
  -8  -4   3       11.98       34.61     33.56 o
  -7  -4   3      179.82      163.45     48.52 o
  -6  -4   3        2.56       47.04     34.07 o
  -5  -4   3     1463.07     1433.02     63.67 o
  -4  -4   3        0.71        2.79      7.04 o
  -3  -4   3     4743.34     4805.39    158.38 o
  -2  -4   3      774.04      867.32     55.82 o
  -1  -4   3      229.66      247.67     10.53 o
   0  -4   3     9620.06     9629.36     70.89 o
   1  -4   3        6.46       18.34     13.43 o
   2  -4   3        3.82        8.51      8.04 o
   3  -4   3        0.01        8.25      8.22 o
   4  -4   3     1112.10     1103.76     29.22 o
   5  -4   3        0.49       12.35     13.85 o
   6  -4   3        0.04       18.81     34.15 o
  -8  -3   3        0.02        4.66     19.84 o
  -7  -3   3      144.19      121.60     26.29 o
  -6  -3   3      266.77      282.38     29.39 o
  -5  -3   3     1315.69     1348.66    151.19 o
  -4  -3   3      399.82      414.47     16.47 o
  -3  -3   3       10.25       20.97     11.20 o
  -2  -3   3     1235.21     1310.34     68.50 o
  -1  -3   3      582.15      650.08     32.92 o
   0  -3   3        8.19       11.77      6.14 o
   1  -3   3     2578.76     2886.02     33.19 o
   2  -3   3      211.10      249.78     15.16 o
   3  -3   3      233.70      195.75     17.58 o
   4  -3   3        6.51       13.56      8.76 o
   5  -3   3     1309.39     1323.27     55.80 o
   6  -3   3       10.33       61.33     50.38 o
   7  -3   3       25.59       41.21     26.90 o
  -8  -2   3       14.43       29.89     24.25 o
  -7  -2   3       11.89       29.87     28.10 o
  -6  -2   3      101.69      128.31     29.69 o
  -5  -2   3        5.06        5.58     10.54 o
  -4  -2   3      137.38      145.78     22.34 o
  -3  -2   3      207.03      221.38     12.04 o
  -2  -2   3      263.60      289.56     11.41 o
  -1  -2   3     6953.30     6855.63     53.24 o
   0  -2   3       68.71       68.81      8.31 o
   1  -2   3       26.33       29.36     11.56 o
   2  -2   3      331.01      346.41     12.30 o
   3  -2   3      109.29       92.10     20.60 o
   4  -2   3        0.89        8.76      8.48 o
   5  -2   3        3.76        9.31      8.65 o
   6  -2   3       39.43       82.34     29.64 o
   7  -2   3      160.28      187.65     47.54 o
  -8  -1   3      702.23      663.31     48.97 o
  -7  -1   3        6.41       17.45     18.18 o
  -6  -1   3      600.30      600.18     35.06 o
  -5  -1   3      269.18      260.75     28.37 o
  -4  -1   3        6.63       12.56     12.54 o
  -3  -1   3    16568.38    16928.88    453.83 o
  -2  -1   3      699.31      676.93     14.48 o
  -1  -1   3     4830.69     4891.02     21.38 o
   0  -1   3       37.43       44.41      5.33 o
   1  -1   3     6840.24     7219.96    167.87 o
   2  -1   3      113.25      103.89      6.10 o
   3  -1   3      158.34      167.45     12.65 o
   4  -1   3      140.91      155.69     17.11 o
   5  -1   3      392.11      372.79     24.27 o
   6  -1   3      220.16      223.03     23.71 o
   7  -1   3        0.08       13.25     20.29 o
   8  -1   3       70.68       70.34     32.34 o
  -8   0   3      416.52      411.18     44.95 o
  -7   0   3      123.90      120.24     23.86 o
  -6   0   3       17.16       35.09     21.77 o
  -5   0   3     4558.53     4656.98    255.69 o
  -4   0   3      139.53      156.30     10.17 o
  -3   0   3     4050.68     3987.40     53.51 o
  -2   0   3      407.10      432.18     44.02 o
  -1   0   3      374.08      373.94     12.23 o
   0   0   3     3323.14     3094.65     38.42 o
   1   0   3     3590.52     3552.48     66.81 o
   2   0   3        1.76       16.87     10.43 o
   3   0   3       14.30       19.67      9.71 o
   4   0   3      373.55      348.48     19.53 o
   5   0   3        0.22       16.60     12.92 o
   6   0   3     1756.34     1795.42     61.02 o
   7   0   3       38.73       60.92     67.56 o
   8   0   3       85.62       91.65     36.77 o
  -7   1   3      118.39      148.86     26.58 o
  -6   1   3        1.65        9.72     16.37 o
  -5   1   3      650.44      624.71     33.05 o
  -4   1   3     1162.52     1097.90     39.91 o
  -3   1   3       67.86       78.54     11.40 o
  -2   1   3      294.04      315.13     15.72 o
  -1   1   3     1788.17     1872.40     95.31 o
   0   1   3       32.22       42.58      8.10 o
   1   1   3      581.51      593.29     40.79 o
   2   1   3     2960.79     3133.14    125.12 o
   3   1   3      270.25      316.92     22.93 o
   4   1   3     9168.56     9389.06     89.96 o
   5   1   3        2.44       12.89     15.31 o
   6   1   3      729.75      707.84     55.33 o
   7   1   3      724.54      740.98     32.82 o
   8   1   3      100.25      105.57     35.25 o
  -7   2   3      530.38      541.66     44.64 o
  -6   2   3     1944.76     2005.22    170.05 o
  -5   2   3       64.51       40.41     11.66 o
  -4   2   3       67.21       81.42     15.75 o
  -3   2   3       78.12       69.35     16.74 o
  -2   2   3      217.32      232.30     20.18 o
  -1   2   3       62.96       67.34     15.47 o
   0   2   3        3.40        9.66      9.91 o
   1   2   3      309.04      316.90     11.05 o
   2   2   3     6612.53     6640.20     37.43 o
   3   2   3       77.79      125.11     20.73 o
   4   2   3      819.28      884.58     31.61 o
   5   2   3     1737.50     1784.66     43.74 o
   6   2   3       17.56       57.67     41.02 o
   7   2   3        0.02       48.54     33.70 o
   8   2   3        1.46       23.68     25.23 o
  -6   3   3       77.33       94.93     29.91 o
  -5   3   3       68.98       80.59     27.99 o
  -4   3   3     1351.46     1274.89     38.61 o
  -3   3   3        4.98       12.54     11.77 o
  -2   3   3     1265.47     1204.11     33.35 o
  -1   3   3      440.05      461.85     27.12 o
   0   3   3     1452.16     1521.56     39.33 o
   1   3   3      801.08      924.68     78.53 o
   2   3   3        5.66       12.58      7.82 o
   3   3   3      604.94      612.63     19.53 o
   4   3   3       81.37       86.25     20.12 o
   5   3   3      160.72      181.06     28.99 o
   6   3   3     1496.37     1502.39     50.45 o
   7   3   3      277.09      284.38     39.28 o
   8   3   3      104.65      116.39     39.92 o
  -6   4   3        6.95        8.75     16.19 o
  -5   4   3        7.81        1.29     10.92 o
  -4   4   3      555.00      529.10     34.08 o
  -3   4   3      879.14      866.72     43.08 o
  -2   4   3        3.14       29.03     18.56 o
  -1   4   3      258.54      222.84     20.10 o
   0   4   3       11.56       32.48     16.34 o
   1   4   3     2596.95     2522.48     86.88 o
   2   4   3       16.04       24.59      8.18 o
   3   4   3       74.72       85.46     13.13 o
   4   4   3     3439.05     3369.61     78.73 o
   5   4   3       20.36       16.87     10.18 o
   6   4   3      865.24      868.42     40.86 o
   7   4   3        3.79       10.32     15.42 o
   8   4   3      180.52      167.97     37.31 o
  -5   5   3       85.10       62.98     24.91 o
  -4   5   3       19.20       14.74     14.52 o
  -3   5   3       90.94       92.31     24.73 o
  -2   5   3       29.84       43.92     26.50 o
  -1   5   3     4108.10     4234.17     77.83 o
   0   5   3      402.96      388.50     26.39 o
   1   5   3      164.67      166.05     17.35 o
   2   5   3     5493.68     5428.23     93.79 o
   3   5   3      347.54      348.60     14.36 o
   4   5   3      513.47      481.67     19.42 o
   5   5   3       45.03       38.56     12.83 o
   6   5   3     1148.86     1099.95     44.16 o
   7   5   3       10.94       15.70     21.02 o
   8   5   3       42.91       30.48     19.24 o
  -4   6   3      113.23      134.49     32.80 o
  -3   6   3      644.22      659.53     42.40 o
  -2   6   3       18.82       39.70     25.40 o
  -1   6   3        4.21       17.26     18.12 o
   0   6   3      220.03      347.09     45.80 o
   1   6   3        7.66        6.79     13.54 o
   2   6   3      163.24      144.01     28.89 o
   3   6   3      347.98      300.65     25.45 o
   4   6   3        2.37        7.13     10.93 o
   5   6   3      138.58      133.80     22.29 o
   6   6   3      211.22      185.26     45.81 o
   7   6   3      337.66      321.94     63.33 o
   8   6   3       19.58       31.96     35.02 o
  -3   7   3        0.89       16.53     23.92 o
  -2   7   3       13.60       15.49     20.72 o
  -1   7   3        4.79       20.31     19.48 o
   0   7   3      394.62      487.63     42.18 o
   1   7   3      561.24      648.54     60.14 o
   2   7   3      132.21      189.47    106.18 o
   3   7   3      247.79      305.44     51.32 o
   4   7   3       84.75      133.07     56.51 o
   5   7   3       37.26       44.30     30.07 o
   6   7   3        1.31       11.32     24.99 o
   7   7   3       82.45       91.62     39.12 o
  -1   8   3     1137.51     1204.72     60.31 o
   0   8   3        5.20       10.05     19.97 o
   1   8   3      173.88      209.94     37.71 o
   2   8   3        2.01       17.32     20.97 o
   3   8   3       29.52       43.92     19.03 o
   4   8   3       23.82       57.18     47.31 o
   5   8   3     1201.44     1271.32    125.66 o
   6   8   3        4.96       30.92     32.01 o
   2   9   3        0.00       38.19     60.68 o
   3   9   3      739.70      737.16     51.00 o
   4   9   3       23.62       24.27     24.24 o
  -3  -9   4        9.93       11.29     20.58 o
  -2  -9   4       65.25       62.65     29.26 o
  -5  -8   4       92.51       92.79     48.09 o
  -4  -8   4       19.35       22.04     20.15 o
  -3  -8   4      865.30      903.64     69.02 o
  -2  -8   4        4.39        8.21     15.99 o
  -1  -8   4       41.25       33.42     31.73 o
   0  -8   4        9.71       23.60     38.32 o
   1  -8   4      147.84      153.83     31.94 o
  -6  -7   4       35.55       79.64     52.66 o
  -5  -7   4      948.94      943.36     69.44 o
  -4  -7   4      159.50      144.90     30.43 o
  -3  -7   4       79.94       83.55     23.99 o
  -2  -7   4       30.02       24.14     14.74 o
  -1  -7   4       66.15       66.00     24.40 o
   0  -7   4      204.84      254.09     50.27 o
   1  -7   4       17.63       36.40     24.79 o
   2  -7   4        1.74       20.47     21.77 o
   3  -7   4       19.39       17.73     32.20 o
  -7  -6   4      272.84      295.69     63.35 o
  -6  -6   4       36.36       13.75     24.08 o
  -5  -6   4        5.54       30.44     31.32 o
  -4  -6   4      493.85      484.21     30.95 o
  -3  -6   4        1.23        9.34     12.87 o
  -2  -6   4     3178.52     3247.36    218.14 o
  -1  -6   4      423.35      426.58     34.91 o
   0  -6   4      703.69      778.68     62.81 o
   1  -6   4       47.91       61.88     41.03 o
   2  -6   4        0.29        6.78     14.90 o
   3  -6   4        6.42       19.24     24.95 o
   4  -6   4      224.07      183.94     49.13 o
  -7  -5   4        5.02        5.98     21.09 o
  -6  -5   4     1274.83     1320.39     80.40 o
  -5  -5   4       14.75       12.73     20.25 o
  -4  -5   4      973.91      984.19     55.20 o
  -3  -5   4      205.86      199.98     25.15 o
  -2  -5   4        1.86       33.30     23.05 o
  -1  -5   4      349.26      327.62     21.08 o
   0  -5   4      169.09      141.33     32.84 o
   1  -5   4      171.68      181.06     27.95 o
   2  -5   4      169.09      159.30     16.84 o
   3  -5   4     1166.80     1183.11     30.66 o
   4  -5   4       29.53       19.22     16.24 o
   5  -5   4       15.20       15.92     22.70 o
  -8  -4   4     2600.69     2750.00    122.36 o
  -7  -4   4       14.14       23.68     21.16 o
  -6  -4   4       47.68       60.35     29.05 o
  -5  -4   4      805.25      800.07     60.47 o
  -4  -4   4      316.84      276.84     18.61 o
  -3  -4   4     1461.94     1420.57     33.41 o
  -2  -4   4       44.62       56.33     19.38 o
  -1  -4   4      750.20      822.27     33.42 o
   0  -4   4        2.10        7.39      6.45 o
   1  -4   4     2368.74     2389.08     41.81 o
   2  -4   4        1.90        5.70      7.49 o
   3  -4   4       42.48       35.24     10.45 o
   4  -4   4      716.41      707.71     40.99 o
   5  -4   4        0.17        9.51     14.52 o
   6  -4   4      225.15      244.71     55.04 o
  -8  -3   4       68.15       60.40     30.49 o
  -7  -3   4        0.04        8.01     16.65 o
  -6  -3   4       93.28      101.33     33.44 o
  -5  -3   4      957.11      920.18     38.41 o
  -4  -3   4        0.18        8.21      7.37 o
  -3  -3   4      229.30      235.19     15.37 o
  -2  -3   4      935.47      984.73     23.85 o
  -1  -3   4     2613.04     2744.13     69.01 o
   0  -3   4      252.09      246.71     14.50 o
   1  -3   4     3939.65     3891.50     39.29 o
   2  -3   4        9.38        4.16      6.09 o
   3  -3   4        5.76       17.37      9.06 o
   4  -3   4     3088.41     3020.22     63.01 o
   5  -3   4        9.09       19.65     18.17 o
   6  -3   4        8.70       13.60     19.19 o
   7  -3   4        1.12       11.93     20.84 o
  -8  -2   4        0.45       20.62     20.62 o
  -7  -2   4       98.59       86.91     27.88 o
  -6  -2   4        6.29       15.65     18.03 o
  -5  -2   4      514.90      496.57     31.75 o
  -4  -2   4       14.32       15.74     14.42 o
  -3  -2   4      624.63      653.46     22.57 o
  -2  -2   4     1055.01     1165.33     19.14 o
  -1  -2   4     2206.07     2083.00     23.35 o
   0  -2   4      629.59      590.13     13.40 o
   1  -2   4        4.68       25.44     12.91 o
   2  -2   4     2011.99     1901.71     34.56 o
   3  -2   4      780.76      768.37     17.59 o
   4  -2   4       99.16       86.28     19.47 o
   5  -2   4       11.80       13.10      9.08 o
   6  -2   4       42.82       62.34     23.15 o
   7  -2   4      235.56      237.91     40.84 o
  -8  -1   4      333.35      310.07     39.96 o
  -7  -1   4       35.37       28.86     19.48 o
  -6  -1   4       63.90       55.24     26.12 o
  -5  -1   4      195.89      166.38     33.50 o
  -4  -1   4        7.71        6.84     11.07 o
  -3  -1   4     1242.97     1238.03     28.52 o
  -2  -1   4      356.58      339.10     12.68 o
  -1  -1   4       85.67       89.08      6.79 o
   0  -1   4    10868.23    10645.92    185.83 o
   1  -1   4     2656.51     2653.00     27.16 o
   2  -1   4      233.57      213.69     14.40 o
   3  -1   4     1135.30     1144.12     21.73 o
   4  -1   4       29.60       46.03     19.17 o
   5  -1   4      199.12      206.45     15.96 o
   6  -1   4        1.25       25.71     20.73 o
   7  -1   4      484.04      563.08     50.77 o
   8  -1   4       92.93       93.64     37.49 o
  -7   0   4        5.56       19.58     21.68 o
  -6   0   4       22.74       45.29     26.66 o
  -5   0   4        1.20       14.94     14.64 o
  -4   0   4       22.74       13.79      6.26 o
  -3   0   4      106.56       81.80     17.45 o
  -2   0   4     3597.20     3842.33    129.65 o
  -1   0   4      619.05      616.61     20.80 o
   0   0   4      212.50      186.99     10.61 o
   1   0   4    41861.51    40086.75    214.48 o
   2   0   4       53.58       43.88     10.41 o
   3   0   4      426.05      452.73     20.11 o
   4   0   4        2.20        6.27      6.71 o
   5   0   4     1494.04     1495.40     24.66 o
   6   0   4      214.93      226.93     25.21 o
   7   0   4        0.15       10.59     18.72 o
   8   0   4        0.31       13.27     26.72 o
  -7   1   4        0.35        6.37     16.75 o
  -6   1   4      215.01      196.53     29.14 o
  -5   1   4      401.72      401.07     36.59 o
  -4   1   4     2727.30     2780.04     42.48 o
  -3   1   4       69.59       58.81     11.33 o
  -2   1   4       71.48      112.57     14.85 o
  -1   1   4    25845.86    25945.91    482.22 o
   0   1   4       22.15       47.04     19.49 o
   1   1   4    11998.33    12317.61    162.93 o
   2   1   4     2579.02     2778.00     78.16 o
   3   1   4        2.61        3.62      8.71 o
   4   1   4     2386.36     2504.91     47.60 o
   5   1   4        5.04        9.08     12.04 o
   6   1   4      166.44      195.68     33.51 o
   7   1   4       76.15       80.47     31.15 o
   8   1   4      507.80      598.61     51.90 o
  -7   2   4      320.79      312.12     37.52 o
  -6   2   4      688.73      737.46     58.06 o
  -5   2   4      142.54      128.65     28.45 o
  -4   2   4        5.96       22.37     12.56 o
  -3   2   4     9181.57     8687.47     68.04 o
  -2   2   4      232.24      232.77     22.47 o
  -1   2   4      245.78      243.19     24.58 o
   0   2   4       45.52       40.40      9.51 o
   1   2   4     1099.31     1068.39     22.58 o
   2   2   4     3115.30     3117.78     85.64 o
   3   2   4      541.76      527.39     22.38 o
   4   2   4      475.03      464.25     36.84 o
   5   2   4        2.54        6.04     11.56 o
   6   2   4     1143.61     1182.34     50.87 o
   7   2   4       54.48       76.65     34.53 o
   8   2   4        5.61       19.17     25.82 o
  -6   3   4        3.49       22.58     19.14 o
  -5   3   4       41.74       43.18     17.52 o
  -4   3   4       92.06       94.46     18.48 o
  -3   3   4      526.66      457.11     27.17 o
  -2   3   4     3614.38     3414.04     50.94 o
  -1   3   4       64.04       80.66     39.82 o
   0   3   4      779.77      862.10     20.39 o
   1   3   4       38.11       42.80     10.32 o
   2   3   4        5.03        6.71      7.18 o
   3   3   4      326.16      347.04     20.40 o
   4   3   4      362.30      348.03     24.22 o
   5   3   4      174.41      162.90     24.69 o
   6   3   4     1913.56     2020.48     53.62 o
   7   3   4       84.80       89.60     32.99 o
   8   3   4       22.60       47.39     34.51 o
  -5   4   4       17.40       26.44     19.82 o
  -4   4   4     1860.36     1876.67     55.55 o
  -3   4   4      252.19      271.13     34.60 o
  -2   4   4      434.25      374.62     27.01 o
  -1   4   4       55.64       61.06     21.17 o
   0   4   4       13.43       19.42     11.86 o
   1   4   4     1741.36     1685.77     50.35 o
   2   4   4      146.66      166.58     19.43 o
   3   4   4       18.29       24.38     17.57 o
   4   4   4     1030.53     1035.18     25.41 o
   5   4   4      124.82       92.62     18.54 o
   6   4   4       23.24       26.74     20.43 o
   7   4   4       19.87       32.56     25.32 o
   8   4   4       56.75       46.55     29.54 o
  -5   5   4        0.00        1.81     23.81 o
  -4   5   4       29.62       33.51     26.69 o
  -3   5   4       19.86       17.32     18.60 o
  -2   5   4        6.76       37.19     25.59 o
  -1   5   4      942.93      842.55    113.97 o
   0   5   4      731.75      692.70     36.24 o
   1   5   4      102.19       81.51     16.51 o
   2   5   4      450.85      460.46     14.32 o
   3   5   4      429.74      400.64     17.97 o
   4   5   4        3.24        4.16      7.42 o
   5   5   4       64.01       62.65     21.75 o
   6   5   4      160.89      168.69     29.40 o
   7   5   4        1.38        7.43     12.74 o
   8   5   4      142.14      126.13     35.97 o
  -4   6   4       41.14       43.97     26.93 o
  -3   6   4       74.20       92.11     29.43 o
  -2   6   4       95.33      105.35     35.54 o
  -1   6   4        1.44       19.13     37.78 o
   0   6   4        2.10       11.26     19.79 o
   1   6   4      347.20      293.09     36.93 o
   2   6   4       33.77       29.55     14.09 o
   3   6   4     3291.06     3184.47     77.76 o
   4   6   4       79.27       64.99     13.64 o
   5   6   4      431.28      405.47     32.27 o
   6   6   4     1248.87     1389.76     78.32 o
   7   6   4       84.11       70.25     23.65 o
   8   6   4      664.85      677.95     79.50 o
  -2   7   4        3.38       23.64     23.45 o
  -1   7   4       21.81       46.37     30.53 o
   0   7   4      259.78      306.77     39.04 o
   1   7   4      980.73     1086.41     48.49 o
   2   7   4       46.92       60.05     22.31 o
   3   7   4      118.89       91.52     28.05 o
   4   7   4      734.85      730.88     39.55 o
   5   7   4        1.56        5.96     14.17 o
   6   7   4      400.30      410.28     59.78 o
   7   7   4        0.76        3.88     23.42 o
  -1   8   4      332.12      346.40     42.97 o
   0   8   4      250.07      277.56     44.63 o
   1   8   4       51.17       86.48     39.61 o
   2   8   4      178.76      219.19     33.38 o
   3   8   4       29.17       58.58     55.85 o
   4   8   4        1.23       36.72     62.42 o
   5   8   4       64.02       75.43     29.51 o
   6   8   4        0.20       12.67     36.45 o
   2   9   4       50.21       71.12     31.47 o
   3   9   4      960.76     1015.65     90.12 o
   4   9   4       16.59       12.22     20.74 o
  -5  -8   5       25.86       17.23     42.09 o
  -4  -8   5      472.90      444.89     38.09 o
  -3  -8   5      163.65      172.62     36.52 o
  -2  -8   5      472.31      473.77     43.48 o
  -1  -8   5      115.55      108.67     45.59 o
   0  -8   5        2.51        8.15     31.14 o
   1  -8   5      381.87      428.75     40.01 o
  -6  -7   5      269.52      257.89     50.65 o
  -5  -7   5      459.00      458.31     55.23 o
  -4  -7   5      204.76      178.18     30.50 o
  -3  -7   5       36.57       26.00     17.62 o
  -2  -7   5       15.96       11.13     15.18 o
  -1  -7   5      451.12      496.93     40.70 o
   0  -7   5        4.24       14.93     21.57 o
   1  -7   5       79.59       64.94     43.05 o
   2  -7   5       19.68       12.18     26.25 o
   3  -7   5       41.63       23.46     33.59 o
  -7  -6   5      188.11      154.33     45.88 o
  -6  -6   5       27.01       23.02     22.86 o
  -5  -6   5       20.03       28.05     32.77 o
  -4  -6   5        5.10       24.70     19.00 o
  -3  -6   5      667.39      640.94     33.68 o
  -2  -6   5        3.87        5.62     11.46 o
  -1  -6   5     3390.42     3371.78    177.55 o
   0  -6   5      172.45      173.76     40.71 o
   1  -6   5       59.48       77.69     53.55 o
   2  -6   5        6.44       18.03     14.47 o
   3  -6   5        6.23       11.11     22.51 o
   4  -6   5      441.03      465.75     62.64 o
  -7  -5   5       53.28       38.38     28.26 o
  -6  -5   5       26.92       54.32     47.88 o
  -5  -5   5      260.83      275.03     41.46 o
  -4  -5   5      394.34      389.47     39.81 o
  -3  -5   5     1106.28     1091.85     38.68 o
  -2  -5   5      495.62      437.10     28.49 o
  -1  -5   5       11.52       13.58      7.78 o
   0  -5   5      443.09      428.77     20.16 o
   1  -5   5        0.16        5.33      8.14 o
   2  -5   5     1838.82     1858.46     34.63 o
   3  -5   5        0.29        6.89     10.85 o
   4  -5   5       67.61       41.87     16.69 o
   5  -5   5       42.64       24.89     21.79 o
  -8  -4   5       43.01      121.87     41.39 o
  -7  -4   5       14.45       13.10     18.21 o
  -6  -4   5      350.47      364.20     34.25 o
  -5  -4   5      686.36      704.81     41.85 o
  -4  -4   5      901.75      845.62     35.94 o
  -3  -4   5       74.33       64.43     15.37 o
  -2  -4   5     1412.63     1381.91     58.10 o
  -1  -4   5        1.26        5.79      6.38 o
   0  -4   5     1515.96     1476.45     48.16 o
   1  -4   5       38.07       33.71     13.14 o
   2  -4   5       80.86       98.65     15.81 o
   3  -4   5      157.12      155.11     12.85 o
   4  -4   5      108.82       87.50     20.60 o
   5  -4   5       15.15       23.76     19.77 o
   6  -4   5        5.31       30.43     23.69 o
  -8  -3   5      209.06      197.05     38.61 o
  -7  -3   5       57.36       61.24     27.00 o
  -6  -3   5       16.12       16.18     17.80 o
  -5  -3   5       36.14       34.34     15.95 o
  -4  -3   5     3061.49     3073.22     35.16 o
  -3  -3   5      116.96      118.43     10.98 o
  -2  -3   5     1080.58     1094.21     27.50 o
  -1  -3   5      155.10      178.60     13.89 o
   0  -3   5       92.66       84.55      9.68 o
   1  -3   5     4111.09     4110.05     42.52 o
   2  -3   5       12.05       17.10     10.34 o
   3  -3   5      141.84      140.65     12.46 o
   4  -3   5        0.95        4.48     10.48 o
   5  -3   5     3128.84     3440.09     70.43 o
   6  -3   5        2.32       13.69     15.94 o
   7  -3   5       79.54       60.86     47.04 o
  -8  -2   5      226.05      204.38     41.60 o
  -7  -2   5        0.43        8.86     20.42 o
  -6  -2   5     1776.37     1826.71     54.01 o
  -5  -2   5        1.53       18.47     13.33 o
  -4  -2   5        9.58       14.99     13.13 o
  -3  -2   5      140.76      166.53     13.46 o
  -2  -2   5      101.91       93.28     11.77 o
  -1  -2   5    10697.35    10590.13    134.99 o
   0  -2   5      310.48      324.20     22.47 o
   1  -2   5        1.52        6.91      8.55 o
   2  -2   5      550.18      573.18     29.30 o
   3  -2   5     3225.36     3112.39     70.65 o
   4  -2   5        0.12        6.98      6.11 o
   5  -2   5       11.39       22.43     18.71 o
   6  -2   5       87.74       89.86     24.12 o
   7  -2   5       92.75       79.01     30.42 o
  -7  -1   5       11.09       13.80     14.38 o
  -6  -1   5        2.24       19.49     17.84 o
  -5  -1   5      225.49      209.23     25.29 o
  -4  -1   5       15.05       23.12     16.93 o
  -3  -1   5     6662.97     6582.96    121.94 o
  -2  -1   5       63.76       53.88     10.55 o
  -1  -1   5       71.64       61.02      7.16 o
   0  -1   5     2243.31     2272.26     38.55 o
   1  -1   5      301.06      292.36      9.98 o
   2  -1   5        0.04       22.24     13.02 o
   3  -1   5      616.17      596.59     32.86 o
   4  -1   5        0.27        2.04      5.20 o
   5  -1   5      128.63      136.13     13.12 o
   6  -1   5      913.32      836.38     28.78 o
   7  -1   5       10.69       41.12     30.89 o
   8  -1   5      167.34      157.84     39.42 o
  -7   0   5      756.23      718.59     78.09 o
  -6   0   5        3.86       10.34     15.60 o
  -5   0   5      746.94      697.31     34.67 o
  -4   0   5      432.23      455.56     17.61 o
  -3   0   5      236.94      249.15     20.84 o
  -2   0   5     1581.88     1730.16     77.17 o
  -1   0   5      155.46      158.45     10.24 o
   0   0   5      182.36      194.45      8.82 o
   1   0   5     3010.46     2907.57     18.53 o
   2   0   5     6357.28     6234.81    102.08 o
   3   0   5      112.12      111.09     13.63 o
   4   0   5     2663.02     2527.62     37.98 o
   5   0   5     1242.55     1248.60     37.11 o
   6   0   5      396.54      383.20     22.43 o
   7   0   5        7.58       14.14     19.27 o
   8   0   5        7.87       22.92     24.61 o
  -7   1   5        5.16       11.50     17.44 o
  -6   1   5      357.87      386.59     57.84 o
  -5   1   5      140.12      152.54     26.80 o
  -4   1   5     2990.09     2914.31     83.85 o
  -3   1   5       57.70       51.56     13.68 o
  -2   1   5      238.94      231.02     19.51 o
  -1   1   5       17.82       32.37      7.03 o
   0   1   5     3318.67     3134.90    122.39 o
   1   1   5      105.41      107.45      8.18 o
   2   1   5     1636.36     1981.52     27.34 o
   3   1   5     3386.99     3404.76    206.68 o
   4   1   5      638.78      641.26     29.99 o
   5   1   5      329.67      301.23     30.47 o
   6   1   5        1.00       13.22     16.74 o
   7   1   5        1.80        5.47     14.26 o
   8   1   5        1.36       17.10     23.53 o
  -6   2   5     1069.67     1109.75    104.66 o
  -5   2   5        2.53       14.00     15.43 o
  -4   2   5      163.60      143.52     17.97 o
  -3   2   5      558.95      545.09     29.84 o
  -2   2   5     1597.31     1686.67     50.75 o
  -1   2   5       40.49       41.26     25.34 o
   0   2   5        0.47       22.99     17.38 o
   1   2   5     1151.81     1065.38     38.78 o
   2   2   5       87.30       74.67     11.84 o
   3   2   5      634.94      661.09     25.32 o
   4   2   5      505.93      532.58     23.99 o
   5   2   5        1.07        3.13     10.06 o
   6   2   5        8.50        9.24     12.84 o
   7   2   5      309.99      304.84     41.08 o
   8   2   5      120.65       93.02     29.76 o
  -6   3   5      308.11      327.79     59.95 o
  -5   3   5      111.19      104.30     25.92 o
  -4   3   5       69.93       84.35     22.87 o
  -3   3   5     1588.09     1591.94     89.92 o
  -2   3   5     1558.57     1520.12     39.45 o
  -1   3   5        0.06       22.58     28.84 o
   0   3   5       24.79       41.54     14.43 o
   1   3   5     7982.61     7935.49    296.96 o
   2   3   5       10.37       20.18     10.65 o
   3   3   5      626.23      618.77     22.92 o
   4   3   5        5.84       14.48      9.87 o
   5   3   5        0.24       16.10     14.09 o
   6   3   5     1586.64     1745.38    154.69 o
   7   3   5        0.05        9.55     15.78 o
   8   3   5      436.76      459.96     45.03 o
  -5   4   5      321.51      276.63     48.25 o
  -4   4   5       34.83       55.13     26.27 o
  -3   4   5      196.09      200.55     28.38 o
  -2   4   5      118.31      123.14     22.11 o
  -1   4   5     3130.88     3181.09     72.90 o
   0   4   5       66.67       60.77     22.29 o
   1   4   5     1291.63     1285.61     44.64 o
   2   4   5      566.44      620.34     19.63 o
   3   4   5        0.10        7.76      8.37 o
   4   4   5     2097.80     2069.00     38.37 o
   5   4   5        3.96        4.09     10.14 o
   6   4   5      390.74      371.44     32.78 o
   7   4   5        4.15       15.41     19.77 o
   8   4   5      171.19      159.46     34.89 o
  -4   5   5       27.77       11.42     16.31 o
  -3   5   5       75.10       91.38     37.44 o
  -2   5   5       73.00       81.44     42.33 o
  -1   5   5      123.96      119.54     23.73 o
   0   5   5     2373.02     2297.62     82.53 o
   1   5   5       35.91       29.09     13.16 o
   2   5   5      312.90      260.93     15.41 o
   3   5   5      154.21      141.80     13.76 o
   4   5   5      663.98      665.19     40.68 o
   5   5   5       67.51       69.69     20.15 o
   6   5   5      137.14      124.13     19.32 o
   7   5   5       46.91       30.17     21.18 o
   8   5   5      105.32       64.01     23.25 o
  -3   6   5       15.00       19.90     23.94 o
  -2   6   5     2151.90     2272.64     63.96 o
  -1   6   5        2.81       -0.94     11.08 o
   0   6   5      148.23      114.33     27.57 o
   1   6   5       13.44       22.97     15.45 o
   2   6   5       97.39       85.66     17.58 o
   3   6   5     1568.47     1547.62     46.87 o
   4   6   5       99.41       86.11     25.14 o
   5   6   5      976.50     1031.65     38.98 o
   6   6   5       90.90      118.61     31.24 o
   7   6   5      198.03      206.50     50.92 o
   8   6   5        2.79       31.85     32.83 o
  -2   7   5        4.46       24.36     27.07 o
  -1   7   5        0.89        6.79     15.57 o
   0   7   5      115.89      138.21     31.54 o
   1   7   5      958.46      974.24    112.02 o
   2   7   5        8.36       13.18     13.34 o
   3   7   5      356.22      317.66     35.39 o
   4   7   5        2.79       24.39     19.96 o
   5   7   5       91.42       80.09     24.82 o
   6   7   5       10.56        7.79     14.72 o
   7   7   5        7.34        6.78     26.32 o
  -1   8   5      512.55      487.51     42.94 o
   0   8   5       10.64       30.55     29.78 o
   1   8   5        6.50       27.48     23.37 o
   2   8   5       19.96       16.40     16.88 o
   3   8   5      172.84      161.83     30.08 o
   4   8   5        0.55       13.68     17.49 o
   5   8   5      133.03      138.46     30.64 o
   6   8   5       44.50       67.28     42.72 o
   3   9   5      256.27      329.17     71.96 o
  -5  -8   6       31.90       37.69     34.54 o
  -4  -8   6       24.76       23.87     18.89 o
  -3  -8   6      767.94      792.21     55.64 o
  -2  -8   6      152.88      161.81     37.72 o
  -1  -8   6       66.67      103.79     44.70 o
   0  -8   6        5.65       29.66     46.40 o
   1  -8   6       45.91       40.48     44.08 o
  -6  -7   6        0.22       18.74     27.71 o
  -5  -7   6      312.62      320.29     41.53 o
  -4  -7   6      127.69      131.86     30.01 o
  -3  -7   6        3.66       21.28     22.31 o
  -2  -7   6       56.58       52.80     20.89 o
  -1  -7   6        0.38        6.60     14.21 o
   0  -7   6      110.16       82.30     32.85 o
   1  -7   6      141.77      135.53     46.09 o
   2  -7   6      190.88      207.99     48.92 o
   3  -7   6       12.27       12.27     40.22 o
  -7  -6   6       22.37       18.45     34.69 o
  -6  -6   6      227.13      185.50     49.65 o
  -5  -6   6       27.62       38.66     36.46 o
  -4  -6   6     1608.24     1670.71     47.78 o
  -3  -6   6        0.00        9.18     13.83 o
  -2  -6   6      118.08      129.69     27.04 o
  -1  -6   6      481.18      443.89     37.23 o
   0  -6   6      384.04      386.93     53.30 o
   1  -6   6      172.75      148.47     41.30 o
   2  -6   6       21.32       22.08     18.28 o
   3  -6   6      492.54      490.01     65.27 o
   4  -6   6       16.98       10.85     28.04 o
  -7  -5   6        1.14       24.58     37.19 o
  -6  -5   6     1210.70     1190.78     71.96 o
  -5  -5   6       40.45       19.27     29.58 o
  -4  -5   6     1121.43     1153.91     40.43 o
  -3  -5   6      710.51      659.45     31.66 o
  -2  -5   6      290.47      258.00     24.80 o
  -1  -5   6      155.29      142.56     14.26 o
   0  -5   6       56.69       46.44     14.19 o
   1  -5   6     1040.72     1109.04     31.44 o
   2  -5   6       12.31       14.58     10.64 o
   3  -5   6       14.05       12.95     13.53 o
   4  -5   6      112.06      110.88     27.52 o
   5  -5   6       37.03       30.97     17.19 o
  -7  -4   6       47.68       33.60     20.44 o
  -6  -4   6      170.69      137.17     23.26 o
  -5  -4   6      176.84      180.62     27.30 o
  -4  -4   6        0.03        1.26      5.82 o
  -3  -4   6        6.00        2.32      8.65 o
  -2  -4   6       48.34       39.55     13.87 o
  -1  -4   6       12.91       35.09     12.44 o
   0  -4   6       19.31       43.62     21.15 o
   1  -4   6      423.13      438.40     24.10 o
   2  -4   6     1025.28     1076.25     24.08 o
   3  -4   6      107.85      110.94     22.56 o
   4  -4   6      407.25      352.93     32.57 o
   5  -4   6       12.79       12.86     16.50 o
   6  -4   6      377.03      338.13     39.10 o
  -7  -3   6      339.09      386.79     44.87 o
  -6  -3   6       86.10       89.66     29.37 o
  -5  -3   6       28.48       37.64     24.75 o
  -4  -3   6     1320.76     1329.32     25.42 o
  -3  -3   6     1621.65     1677.59     28.20 o
  -2  -3   6        9.79       16.35      6.53 o
  -1  -3   6     1820.60     1767.87     49.45 o
   0  -3   6     2496.96     2494.40     29.78 o
   1  -3   6      390.17      391.81     21.33 o
   2  -3   6      167.39      164.73     17.96 o
   3  -3   6       12.62        6.37      6.63 o
   4  -3   6     2519.65     2566.17    121.39 o
   5  -3   6      449.21      433.73     35.36 o
   6  -3   6       56.80       35.51     16.49 o
   7  -3   6       72.14       66.15     46.21 o
  -7  -2   6        0.35       20.90     20.48 o
  -6  -2   6      712.99      724.29     41.67 o
  -5  -2   6      154.20      155.04     41.51 o
  -4  -2   6       41.67       70.40     23.80 o
  -3  -2   6      126.28      132.29     13.67 o
  -2  -2   6      381.60      398.69     14.48 o
  -1  -2   6      360.98      397.71     13.40 o
   0  -2   6      122.12      121.24     10.19 o
   1  -2   6       93.65      110.56     17.03 o
   2  -2   6     2038.96     1940.80     21.06 o
   3  -2   6      233.22      209.79      6.87 o
   4  -2   6       68.50       48.43     14.79 o
   5  -2   6      102.92       81.41     24.00 o
   6  -2   6        0.31       13.37     13.61 o
   7  -2   6      100.96       77.20     30.51 o
  -7  -1   6        1.38        9.58     16.07 o
  -6  -1   6      128.36      156.67     26.54 o
  -5  -1   6        1.96        8.92     11.88 o
  -4  -1   6       59.92       62.44     18.32 o
  -3  -1   6       76.91       74.87     17.15 o
  -2  -1   6     3028.90     3022.13     69.81 o
  -1  -1   6      650.80      627.21     13.92 o
   0  -1   6     1400.98     1405.82     24.39 o
   1  -1   6      173.89      161.69      8.71 o
   2  -1   6      105.28       98.66     22.61 o
   3  -1   6     2737.74     2713.38     45.47 o
   4  -1   6      160.50      139.04     15.92 o
   5  -1   6      324.60      294.56     32.32 o
   6  -1   6      160.32      141.73     27.18 o
   7  -1   6      518.42      518.89     45.38 o
   8  -1   6       17.25        8.97     19.73 o
  -7   0   6        0.04       10.96     16.65 o
  -6   0   6       15.32       13.08     17.95 o
  -5   0   6      124.72      128.19     25.95 o
  -4   0   6     2858.87     2807.20     79.02 o
  -3   0   6       56.28       90.49     17.82 o
  -2   0   6      214.51      224.38     17.21 o
  -1   0   6       28.66       40.16     11.10 o
   0   0   6      292.38      277.46     16.47 o
   1   0   6    25878.60    25268.19    299.45 o
   2   0   6       50.73       58.21      7.35 o
   3   0   6      196.88      196.03     19.94 o
   4   0   6     1742.38     1678.76     35.61 o
   5   0   6     2336.10     2374.64     69.42 o
   6   0   6       59.84       61.52     18.47 o
   7   0   6        0.35        9.97     15.10 o
   8   0   6       30.95       53.20     31.24 o
  -7   1   6        0.69       22.64     21.37 o
  -6   1   6      430.58      468.85     40.96 o
  -5   1   6       40.68       62.99     22.92 o
  -4   1   6       61.37       82.33     16.86 o
  -3   1   6       11.38       27.54     17.73 o
  -2   1   6      219.57      269.82     17.47 o
  -1   1   6     4323.13     4167.82     55.40 o
   0   1   6      239.35      232.42     14.90 o
   1   1   6      488.09      513.54     17.89 o
   2   1   6      312.12      264.88     29.11 o
   3   1   6     2590.40     2552.23     37.67 o
   4   1   6      190.78      173.00     22.49 o
   5   1   6       36.17       43.74     19.15 o
   6   1   6       14.66       20.56     16.75 o
   7   1   6       21.66       26.46     19.46 o
   8   1   6        0.17        8.12     17.95 o
  -6   2   6        1.19       37.07     23.70 o
  -5   2   6       86.81       64.02     20.45 o
  -4   2   6        3.93        9.26     10.15 o
  -3   2   6     1676.24     1666.87     49.89 o
  -2   2   6       13.76       13.00      8.59 o
  -1   2   6       11.06        8.57      6.19 o
   0   2   6       74.03       54.87     15.57 o
   1   2   6       14.77       18.31      5.62 o
   2   2   6      896.86     1001.36     42.83 o
   3   2   6     1216.62     1269.47     82.94 o
   4   2   6     3999.57     4087.31    190.75 o
   5   2   6      224.11      221.67     23.42 o
   6   2   6      309.64      314.75     39.36 o
   7   2   6      304.74      296.55     36.58 o
   8   2   6      114.22      102.12     33.89 o
  -6   3   6       81.29      100.08     42.45 o
  -5   3   6       10.32       38.14     46.86 o
  -4   3   6      175.27      179.92     21.29 o
  -3   3   6      302.37      319.02     23.59 o
  -2   3   6     4640.14     4471.52     58.20 o
  -1   3   6        6.10       11.24     21.99 o
   0   3   6     1415.95     1441.18     31.16 o
   1   3   6     1623.01     1610.53     68.43 o
   2   3   6      756.56      725.83     35.04 o
   3   3   6       24.51       33.20     14.39 o
   4   3   6       42.54       62.28     19.58 o
   5   3   6       54.60       43.43     17.52 o
   6   3   6      227.00      242.09     57.95 o
   7   3   6        0.49       14.43     18.51 o
   8   3   6       21.91       31.79     28.29 o
  -5   4   6        6.46       12.80     34.61 o
  -4   4   6     2924.29     2925.56     61.93 o
  -3   4   6      138.22      124.72     23.22 o
  -2   4   6       95.57       87.47     20.19 o
  -1   4   6     1230.74     1201.28     43.73 o
   0   4   6       93.97      137.23     29.24 o
   1   4   6        6.56       10.60      9.10 o
   2   4   6      381.39      342.22     17.71 o
   3   4   6      334.79      350.21     20.21 o
   4   4   6       22.74       30.14     16.89 o
   5   4   6      653.22      620.34     44.57 o
   6   4   6        0.61        2.46     10.80 o
   7   4   6       40.36       45.04     24.63 o
   8   4   6       12.06       13.15     16.94 o
  -4   5   6       51.90       34.31     16.40 o
  -3   5   6      181.42      155.94     32.25 o
  -2   5   6        3.33        4.66     13.97 o
  -1   5   6      364.30      350.27     33.54 o
   0   5   6      229.79      262.58     33.26 o
   1   5   6        0.66        7.93      7.00 o
   2   5   6       36.33       49.13     22.71 o
   3   5   6      831.66      832.64     39.70 o
   4   5   6      608.69      577.38     27.21 o
   5   5   6      314.76      341.73     48.54 o
   6   5   6      153.78      172.39     24.61 o
   7   5   6        1.55       15.15     19.27 o
   8   5   6      417.69      421.40     48.14 o
  -3   6   6      681.41      737.66     48.83 o
  -2   6   6       74.32      111.17     34.55 o
  -1   6   6       11.33       10.08     18.02 o
   0   6   6       62.23       54.28     18.51 o
   1   6   6      269.07      302.24     34.22 o
   2   6   6       14.32       20.19     16.96 o
   3   6   6      355.90      372.36     38.05 o
   4   6   6      234.71      219.50     28.95 o
   5   6   6        4.08       15.88     14.48 o
   6   6   6      865.78      937.26     47.19 o
   7   6   6       23.35       20.13     22.21 o
   8   6   6      241.16      268.89     49.97 o
  -2   7   6        8.07       14.70     17.63 o
  -1   7   6       36.14       65.05     28.67 o
   0   7   6       31.90       15.14     17.84 o
   1   7   6       22.92       47.53     30.92 o
   2   7   6      438.58      407.14     29.67 o
   3   7   6        6.04       11.21     13.06 o
   4   7   6      228.20      236.86     31.54 o
   5   7   6        0.61        5.72     14.04 o
   6   7   6       76.10       65.43     23.57 o
   7   7   6       67.24       63.91     36.88 o
   0   8   6     1122.92     1335.87     66.63 o
   1   8   6       18.49       24.86     20.22 o
   2   8   6      101.27       74.56     29.71 o
   3   8   6       21.04       26.96     31.51 o
   4   8   6        2.97        8.98     17.87 o
   5   8   6      524.33      495.67     41.99 o
   6   8   6        3.89        6.03     15.90 o
  -4  -8   7      212.30      195.76     33.57 o
  -3  -8   7      217.38      265.56     51.71 o
  -2  -8   7       23.40       22.12     23.47 o
  -1  -8   7       26.59       32.97     40.93 o
   0  -8   7        4.15       19.81     40.34 o
   1  -8   7      183.23      193.72     61.40 o
  -6  -7   7        0.25       12.65     30.93 o
  -5  -7   7      286.10      277.90     49.55 o
  -4  -7   7        2.00       19.10     19.23 o
  -3  -7   7       60.47       26.23     16.98 o
  -2  -7   7       22.69        9.65     16.80 o
  -1  -7   7       59.37       57.33     25.34 o
   0  -7   7       16.58        7.94     20.83 o
   1  -7   7      371.80      378.76     57.77 o
   2  -7   7      216.01      256.64     61.56 o
   3  -7   7        8.87       23.49     30.47 o
  -6  -6   7       33.16       30.65     32.68 o
  -5  -6   7       38.46       15.51     19.49 o
  -4  -6   7        2.45        3.41     10.32 o
  -3  -6   7      123.16      159.60     34.06 o
  -2  -6   7       15.17       12.44     12.67 o
  -1  -6   7      692.07      727.83     44.19 o
   0  -6   7     1710.08     1662.48     71.02 o
   1  -6   7        2.04        4.30     18.96 o
   2  -6   7        2.24        7.95     18.97 o
   3  -6   7        5.89       15.00     23.97 o
   4  -6   7        0.73       17.28     27.45 o
  -7  -5   7       36.36       14.98     33.67 o
  -6  -5   7       73.85       73.31     42.98 o
  -5  -5   7       39.66       39.39     21.06 o
  -4  -5   7      585.41      548.31     31.15 o
  -3  -5   7      197.55      217.73     29.14 o
  -2  -5   7      381.37      370.67     35.70 o
  -1  -5   7       20.98       26.27     12.16 o
   0  -5   7      313.84      305.45     25.61 o
   1  -5   7       85.21       73.86     17.63 o
   2  -5   7      423.16      415.69     22.00 o
   3  -5   7      415.06      351.12     45.78 o
   4  -5   7      226.77      255.96     33.91 o
   5  -5   7       19.17       25.99     24.02 o
  -7  -4   7       17.46       25.64     23.14 o
  -6  -4   7       21.93       17.67     24.20 o
  -5  -4   7       19.13       21.27     16.26 o
  -4  -4   7        2.66        8.57      9.71 o
  -3  -4   7        5.39       11.36     10.47 o
  -2  -4   7     3742.05     3782.54    121.89 o
  -1  -4   7       12.37       12.97      9.24 o
   0  -4   7      120.21      101.06     13.82 o
   1  -4   7     1528.29     1527.96     37.85 o
   2  -4   7     1001.84      990.43     37.20 o
   3  -4   7        4.90       13.50     11.60 o
   4  -4   7        0.05       13.85     14.20 o
   5  -4   7      563.32      540.39     33.93 o
   6  -4   7       42.82       13.25     20.18 o
  -7  -3   7        1.75        9.48     16.23 o
  -6  -3   7     1004.44     1003.31     46.27 o
  -5  -3   7      310.10      318.84     31.44 o
  -4  -3   7     6162.50     6262.57     80.27 o
  -3  -3   7     1465.46     1451.68     27.20 o
  -2  -3   7        0.64        5.51      7.82 o
  -1  -3   7     2814.62     2802.05     41.27 o
   0  -3   7      326.97      312.66     15.87 o
   1  -3   7      462.68      444.84     26.27 o
   2  -3   7       98.47       81.35     16.88 o
   3  -3   7        4.13       26.87     17.68 o
   4  -3   7      213.15      174.89     23.17 o
   5  -3   7      561.10      599.98     42.71 o
   6  -3   7      171.79      161.32     27.69 o
  -7  -2   7       28.01       22.40     22.48 o
  -6  -2   7      625.82      627.02     41.34 o
  -5  -2   7      321.27      303.11     31.56 o
  -4  -2   7        2.25        2.57      9.59 o
  -3  -2   7      379.54      395.35     17.68 o
  -2  -2   7        3.64        7.44      6.97 o
  -1  -2   7       46.55       51.33      8.13 o
   0  -2   7        8.34       28.00      8.31 o
   1  -2   7      222.28      221.05     15.79 o
   2  -2   7       57.72       51.27     16.50 o
   3  -2   7        2.25       16.74     17.10 o
   4  -2   7       18.40       12.27     12.91 o
   5  -2   7        1.74       10.09     13.69 o
   6  -2   7        8.33       16.24     17.04 o
   7  -2   7        2.08       12.10     20.09 o
  -7  -1   7       82.85       80.70     29.29 o
  -6  -1   7        0.20       13.75     15.74 o
  -5  -1   7      104.69      129.64     29.01 o
  -4  -1   7        1.61        8.86     11.69 o
  -3  -1   7       99.65       92.68     18.30 o
  -2  -1   7     4205.69     4288.15     44.96 o
  -1  -1   7      805.15      771.51     16.31 o
   0  -1   7      551.87      555.12     15.53 o
   1  -1   7        3.50        4.59      5.71 o
   2  -1   7     1679.67     1632.85     32.61 o
   3  -1   7        7.93       12.75     10.94 o
   4  -1   7      295.61      289.79     23.13 o
   5  -1   7       32.84       26.35     12.58 o
   6  -1   7      629.78      626.86     36.73 o
   7  -1   7      419.95      446.33     49.82 o
   8  -1   7        0.75        8.79     24.81 o
  -7   0   7     1083.85     1102.59     55.13 o
  -6   0   7      150.95      120.52     26.66 o
  -5   0   7      152.42      155.70     23.94 o
  -4   0   7     3838.24     3825.05     55.97 o
  -3   0   7       23.90       21.88     11.42 o
  -2   0   7       29.27       39.84     12.57 o
  -1   0   7      114.48      118.56     12.20 o
   0   0   7      180.13      177.24     15.84 o
   1   0   7     1019.90     1055.92     30.68 o
   2   0   7        8.84       10.45      7.54 o
   3   0   7      166.13      183.12     23.45 o
   4   0   7     1199.56     1185.68     33.24 o
   5   0   7     1976.76     1976.27     95.28 o
   6   0   7       15.06       14.31     13.50 o
   7   0   7       53.54       62.95     31.22 o
   8   0   7       11.54       12.89     16.29 o
  -7   1   7        7.05        8.01     24.49 o
  -6   1   7     1102.76     1178.61     58.55 o
  -5   1   7       22.56       22.44     16.86 o
  -4   1   7       35.75       46.05     13.90 o
  -3   1   7        1.02        4.80      8.88 o
  -2   1   7     1681.80     1804.68     83.11 o
  -1   1   7     1050.83     1103.71     15.09 o
   0   1   7       45.84       37.27     13.63 o
   1   1   7      200.43      191.98     14.76 o
   2   1   7       19.30       14.04      7.76 o
   3   1   7     1822.65     1835.41     50.11 o
   4   1   7        1.75       22.86     18.46 o
   5   1   7     1347.72     1334.07     73.08 o
   6   1   7       24.85       20.60     24.33 o
   7   1   7      282.22      225.01     33.56 o
   8   1   7       71.67       59.63     26.03 o
  -6   2   7      170.93      166.57     48.60 o
  -5   2   7      234.29      232.84     29.67 o
  -4   2   7       92.61       96.73     18.17 o
  -3   2   7       67.99       72.14     16.00 o
  -2   2   7      857.36      905.38     59.07 o
  -1   2   7      400.34      446.51      9.76 o
   0   2   7        3.87       17.29     15.54 o
   1   2   7        0.20        2.67      3.40 o
   2   2   7       12.46       19.48     10.99 o
   3   2   7    12030.29    12377.90    144.86 o
   4   2   7       59.58       63.22     13.99 o
   5   2   7     1128.07     1050.37     39.14 o
   6   2   7      849.95      754.42     37.53 o
   7   2   7      138.27      124.96     28.54 o
   8   2   7        1.00       12.38     21.41 o
  -6   3   7       31.50       16.86     25.85 o
  -5   3   7        7.34        6.11     24.42 o
  -4   3   7      161.87      131.05     20.83 o
  -3   3   7      909.56      915.45     49.19 o
  -2   3   7       17.92       47.11     22.67 o
  -1   3   7       31.38       42.41      8.10 o
   0   3   7       65.52       77.69     17.69 o
   1   3   7     9193.23     8723.10     62.38 o
   2   3   7      959.97      962.72     21.56 o
   3   3   7       25.11       20.83     11.23 o
   4   3   7      322.16      339.69     28.46 o
   5   3   7      111.74      128.58     29.00 o
   6   3   7       41.56       56.52     25.94 o
   7   3   7       14.56       17.51     23.53 o
   8   3   7      143.90      164.97     38.44 o
  -5   4   7       38.93       35.90     40.23 o
  -4   4   7       62.40       69.61     34.40 o
  -3   4   7      568.21      525.25     36.71 o
  -2   4   7      299.23      267.32     29.88 o
  -1   4   7     1034.53     1052.19     39.72 o
   0   4   7       99.80      101.59     23.09 o
   1   4   7       11.20       15.20      8.48 o
   2   4   7     1225.85     1165.49     24.24 o
   3   4   7       41.06       50.09     15.21 o
   4   4   7        4.70        6.61     10.94 o
   5   4   7      354.43      344.72     27.01 o
   6   4   7      128.19      106.28     23.78 o
   7   4   7      200.08      167.71     28.67 o
   8   4   7        5.55       13.66     20.60 o
  -4   5   7        2.34       21.00     20.54 o
  -3   5   7       48.26       25.23     16.92 o
  -2   5   7      163.14      121.65     22.10 o
  -1   5   7       98.85       88.78     25.18 o
   0   5   7     3882.79     3991.11    181.59 o
   1   5   7        1.05       11.11      7.86 o
   2   5   7       63.85       89.15     19.06 o
   3   5   7     2497.56     2513.11     39.27 o
   4   5   7     1265.54     1197.52     36.62 o
   5   5   7      422.68      426.47     31.29 o
   6   5   7       15.24       23.26     20.08 o
   7   5   7      187.05      171.66     32.06 o
   8   5   7        1.20       20.53     22.64 o
  -3   6   7       20.80       51.19     35.47 o
  -2   6   7     2969.56     2973.51    100.90 o
  -1   6   7        0.21        1.18     17.97 o
   0   6   7       60.60       65.68     20.30 o
   1   6   7      398.01      485.63     46.12 o
   2   6   7       46.89       59.05     27.57 o
   3   6   7      201.01      224.22     57.37 o
   4   6   7        8.18       32.49     31.10 o
   5   6   7      199.69      177.56     28.68 o
   6   6   7        1.74       30.74     22.46 o
   7   6   7       32.42       35.96     22.34 o
  -2   7   7        0.35       13.76     21.46 o
  -1   7   7      117.31      125.68     34.62 o
   0   7   7       10.23       -0.01     15.93 o
   1   7   7        1.82       21.45     21.42 o
   2   7   7        2.99       24.36     25.69 o
   3   7   7        0.65       11.50     12.98 o
   4   7   7        0.91       14.13     14.02 o
   5   7   7       47.80       38.64     24.19 o
   6   7   7       22.94       27.24     21.09 o
   7   7   7       49.68       46.41     42.25 o
   0   8   7      261.81      301.55     48.79 o
   1   8   7       42.25       32.46     25.85 o
   2   8   7       25.10       18.26     19.92 o
   3   8   7        9.66        2.46     28.39 o
   4   8   7       92.03       69.87     50.96 o
   5   8   7       56.07       61.16     31.83 o
   6   8   7      139.66      142.60     27.67 o
  -4  -8   8       11.60       12.80     18.87 o
  -3  -8   8      118.32      125.99     34.93 o
  -2  -8   8       89.29       80.63     31.68 o
  -1  -8   8        3.22       12.79     28.88 o
   0  -8   8        2.61       34.76     36.26 o
  -5  -7   8       20.28       41.61     43.30 o
  -4  -7   8      462.16      446.88     50.07 o
  -3  -7   8        0.02       10.92     16.12 o
  -2  -7   8       28.98       26.53     18.74 o
  -1  -7   8       17.64       19.08     19.16 o
   0  -7   8      175.19      151.65     50.94 o
   1  -7   8      129.14      158.21     49.89 o
   2  -7   8      201.23      205.02     56.95 o
  -6  -6   8      479.73      469.57     65.62 o
  -5  -6   8       25.78       51.11     42.32 o
  -4  -6   8       25.26       26.42     19.73 o
  -3  -6   8       10.44       20.15     17.93 o
  -2  -6   8       29.33       19.31     16.70 o
  -1  -6   8     2203.09     2213.53     56.90 o
   0  -6   8      238.21      201.20     47.17 o
   1  -6   8       81.32       70.86     37.06 o
   2  -6   8       47.40       42.75     32.16 o
   3  -6   8      560.99      558.23     62.78 o
   4  -6   8       34.53       50.27     42.90 o
  -7  -5   8        0.69        1.05     21.87 o
  -6  -5   8      136.73      127.07     44.76 o
  -5  -5   8      124.24      130.60     57.15 o
  -4  -5   8       92.52       81.61     20.27 o
  -3  -5   8     1451.56     1510.28    104.90 o
  -2  -5   8        1.95       15.13     12.39 o
  -1  -5   8        0.03        5.44      7.58 o
   0  -5   8      306.94      288.04     23.26 o
   1  -5   8      150.35      153.93     21.78 o
   2  -5   8       54.19       47.13     18.83 o
   3  -5   8      364.36      386.61     30.68 o
   4  -5   8      313.58      339.08     51.59 o
   5  -5   8        1.26       11.21     20.79 o
  -7  -4   8     1163.05     1198.23     83.03 o
  -6  -4   8        0.23       16.79     16.46 o
  -5  -4   8      346.43      319.11     32.89 o
  -4  -4   8       33.96       42.81     15.75 o
  -3  -4   8      573.30      565.55     25.42 o
  -2  -4   8      594.55      570.36     23.28 o
  -1  -4   8       76.78       81.71     13.11 o
   0  -4   8      479.59      464.15     24.21 o
   1  -4   8      293.22      293.94     22.21 o
   2  -4   8     3165.24     3383.16     98.02 o
   3  -4   8       62.52       51.30     23.53 o
   4  -4   8        1.75        9.32     15.73 o
   5  -4   8      207.62      204.99     36.17 o
   6  -4   8       32.48       42.38     25.46 o
  -7  -3   8       61.59       41.55     24.85 o
  -6  -3   8        4.53       27.71     22.10 o
  -5  -3   8       51.47       54.10     22.30 o
  -4  -3   8     2203.52     2224.90     54.95 o
  -3  -3   8      566.73      539.14     22.09 o
  -2  -3   8      162.19      143.33     12.61 o
  -1  -3   8       12.55       16.47      9.10 o
   0  -3   8     3925.68     3864.76     73.94 o
   1  -3   8       62.04       78.00     19.01 o
   2  -3   8      685.62      640.39     29.57 o
   3  -3   8        7.46       27.25     21.43 o
   4  -3   8       45.93       37.07     15.74 o
   5  -3   8       99.35      105.32     28.90 o
   6  -3   8       91.71       68.42     22.71 o
  -7  -2   8       50.67       28.59     16.23 o
  -6  -2   8      908.18      964.61     50.98 o
  -5  -2   8        0.37       35.48     22.95 o
  -4  -2   8     1773.98     1720.60     44.50 o
  -3  -2   8       87.40       80.92     17.78 o
  -2  -2   8      828.05      777.23     19.34 o
  -1  -2   8       33.40       24.46      9.19 o
   0  -2   8      308.07      263.04     12.60 o
   1  -2   8      110.15      143.37     23.32 o
   2  -2   8        7.56       14.48     11.09 o
   3  -2   8      300.32      300.18     26.09 o
   4  -2   8        1.18       15.26     13.61 o
   5  -2   8      157.28      143.10     37.63 o
   6  -2   8       10.94       15.76     16.37 o
   7  -2   8        0.86        5.51     18.86 o
  -7  -1   8        4.40       12.78     18.58 o
  -6  -1   8      200.30      184.63     24.85 o
  -5  -1   8       28.87       29.11     21.46 o
  -4  -1   8       86.84      111.04     21.04 o
  -3  -1   8        4.53        5.90     11.07 o
  -2  -1   8     4268.16     4308.68     48.87 o
  -1  -1   8      543.44      531.20     16.42 o
   0  -1   8        0.01        3.14      5.53 o
   1  -1   8     3803.21     3908.58     49.24 o
   2  -1   8       14.58       14.53      7.47 o
   3  -1   8       69.38       62.90     14.65 o
   4  -1   8        0.15        4.21      9.83 o
   5  -1   8      147.78      113.20     22.26 o
   6  -1   8      244.35      222.21     34.80 o
   7  -1   8      114.45      122.79     28.83 o
  -7   0   8      393.29      430.90     45.06 o
  -6   0   8      164.44      163.16     28.15 o
  -5   0   8       24.23       27.45     15.82 o
  -4   0   8      957.11      989.85     36.56 o
  -3   0   8     1107.97     1138.33     30.51 o
  -2   0   8        0.89        6.78      8.51 o
  -1   0   8      156.03      179.71     13.65 o
   0   0   8      473.29      464.82     22.00 o
   1   0   8     3018.83     2962.53     67.80 o
   2   0   8     1206.16     1202.26     18.50 o
   3   0   8      530.13      539.05     12.51 o
   4   0   8      654.47      653.53     33.75 o
   5   0   8       43.46       37.46     13.95 o
   6   0   8      484.38      452.84     69.44 o
   7   0   8       14.60       22.90     18.74 o
   8   0   8       17.06        9.01     22.97 o
  -6   1   8       22.49       32.38     31.37 o
  -5   1   8       55.04       58.43     26.80 o
  -4   1   8       81.41       91.60     16.75 o
  -3   1   8      917.26      946.89     65.27 o
  -2   1   8       54.89       42.47     12.16 o
  -1   1   8      546.52      537.44     14.03 o
   0   1   8     1107.73     1059.31     45.84 o
   1   1   8       63.04       71.90     17.71 o
   2   1   8      601.61      530.90     26.51 o
   3   1   8      189.08      196.91     17.04 o
   4   1   8      431.32      481.67     27.91 o
   5   1   8      150.78      163.67     31.82 o
   6   1   8       74.95       56.64     20.05 o
   7   1   8      124.13       99.60     28.02 o
   8   1   8       93.02       84.26     34.40 o
  -6   2   8       58.95       77.35     40.89 o
  -5   2   8     1711.27     1810.75     90.69 o
  -4   2   8       85.74       79.94     23.71 o
  -3   2   8       49.19       53.38     13.28 o
  -2   2   8     5116.90     5313.38    164.15 o
  -1   2   8      132.29      149.38     22.51 o
   0   2   8     1870.14     1930.53     87.00 o
   1   2   8       83.14       84.44      6.31 o
   2   2   8       21.70       37.24     11.06 o
   3   2   8      333.74      333.27     23.37 o
   4   2   8       20.34       19.42     13.30 o
   5   2   8      281.56      277.69     31.57 o
   6   2   8      306.79      261.82     31.72 o
   7   2   8     1355.95     1297.33     54.41 o
   8   2   8        3.35       17.40     22.67 o
  -5   3   8       12.17        4.49     20.17 o
  -4   3   8      929.62      896.10     51.30 o
  -3   3   8       11.32       21.52     18.45 o
  -2   3   8      685.15      651.91     36.50 o
  -1   3   8      100.53      109.00     32.79 o
   0   3   8       93.60      130.45     31.89 o
   1   3   8     3014.24     2872.20    113.59 o
   2   3   8       46.45       47.22     11.15 o
   3   3   8      475.43      463.86     22.79 o
   4   3   8       13.24       15.12     16.65 o
   5   3   8     1424.95     1525.06     72.00 o
   6   3   8       18.85       24.45     20.91 o
   7   3   8      322.91      293.75     71.45 o
   8   3   8       62.35       50.20     22.40 o
  -5   4   8        2.23       12.37     27.62 o
  -4   4   8      141.79       98.28     20.35 o
  -3   4   8       89.09      100.24     33.04 o
  -2   4   8      222.85      238.96     35.84 o
  -1   4   8      569.88      614.77     59.88 o
   0   4   8       44.09       68.72     19.26 o
   1   4   8        5.56        8.17      6.90 o
   2   4   8       41.49       35.16      8.39 o
   3   4   8     1156.56     1168.52     32.41 o
   4   4   8      143.47      125.06     16.18 o
   5   4   8     1361.11     1319.42     43.57 o
   6   4   8       44.46       51.37     25.16 o
   7   4   8       73.64       86.99     28.74 o
   8   4   8       31.89       52.99     26.64 o
  -4   5   8        2.56       13.59     21.60 o
  -3   5   8       14.85        6.72     18.68 o
  -2   5   8       22.83       25.91     19.93 o
  -1   5   8      161.99      192.71     36.33 o
   0   5   8      828.95      855.81     43.92 o
   1   5   8       69.87       88.82     23.91 o
   2   5   8      509.36      517.70     19.91 o
   3   5   8     2230.07     2226.52     39.55 o
   4   5   8     1220.44     1161.24     36.97 o
   5   5   8       71.79      112.89     33.69 o
   6   5   8       64.52       71.77     27.17 o
   7   5   8       12.16       28.96     23.05 o
   8   5   8       26.95       37.31     21.12 o
  -3   6   8      183.18      196.39     45.41 o
  -2   6   8      314.59      291.81     42.39 o
  -1   6   8       50.26       47.93     26.66 o
   0   6   8      131.94      135.86     30.47 o
   1   6   8      125.26      160.27     37.63 o
   2   6   8      884.46      848.87     47.90 o
   3   6   8       22.05       43.15     20.53 o
   4   6   8      873.09      855.00     42.92 o
   5   6   8       77.84       99.08     27.41 o
   6   6   8       10.01       27.05     16.00 o
   7   6   8       64.86       56.31     26.30 o
  -1   7   8        0.70       14.61     22.19 o
   0   7   8      150.10      108.04     28.68 o
   1   7   8       10.20       14.09     23.46 o
   2   7   8     1007.59     1065.00     53.95 o
   3   7   8        0.45       18.94     18.68 o
   4   7   8      114.74      115.43     26.16 o
   5   7   8      195.16      225.40     32.06 o
   6   7   8        7.84        7.18     15.32 o
   7   7   8      125.79      174.33     58.42 o
   1   8   8        0.38       11.73     20.63 o
   2   8   8      100.17       78.72     27.81 o
   3   8   8      395.52      458.39    102.50 o
   4   8   8        3.36        2.53     21.72 o
   5   8   8      241.35      237.20     55.12 o
  -3  -8   9      120.46      127.70     39.33 o
  -2  -8   9        4.78       21.47     18.95 o
  -1  -8   9      207.10      226.11     53.76 o
   0  -8   9        7.42       24.76     30.37 o
  -5  -7   9      293.86      267.54     41.26 o
  -4  -7   9       22.28       39.57     23.27 o
  -3  -7   9      777.02      814.02     61.06 o
  -2  -7   9       88.32       68.45     26.31 o
  -1  -7   9       30.53       16.78     15.50 o
   0  -7   9      355.53      392.75     58.12 o
   1  -7   9       58.14      129.44     57.89 o
   2  -7   9       28.90       32.97     43.51 o
  -6  -6   9       87.97      121.74     53.34 o
  -5  -6   9      128.43      120.71     48.55 o
  -4  -6   9        2.60       12.09     14.15 o
  -3  -6   9        8.84        9.77     15.62 o
  -2  -6   9        5.81       33.99     27.11 o
  -1  -6   9      121.82      118.45     27.65 o
   0  -6   9        5.08        0.14     13.53 o
   1  -6   9       49.78       42.15     37.67 o
   2  -6   9      232.78      231.56     53.92 o
   3  -6   9       95.30      154.29     51.86 o
   4  -6   9        2.90       21.82     30.73 o
  -6  -5   9       51.31       56.08     19.87 o
  -5  -5   9       44.45       28.15     29.35 o
  -4  -5   9        0.67        8.33     12.23 o
  -3  -5   9       30.98       34.64     19.90 o
  -2  -5   9      330.48      285.90     20.64 o
  -1  -5   9        5.14       12.45     10.71 o
   0  -5   9      572.80      592.49     28.84 o
   1  -5   9      590.11      594.60     34.84 o
   2  -5   9        2.14       13.43     13.53 o
   3  -5   9      964.74     1041.39     44.35 o
   4  -5   9       64.56       61.68     29.70 o
   5  -5   9        2.25       20.34     23.32 o
  -7  -4   9       26.81       38.92     27.44 o
  -6  -4   9      264.69      221.50     30.67 o
  -5  -4   9       27.19       20.53     20.23 o
  -4  -4   9      678.44      668.82     28.70 o
  -3  -4   9      637.25      617.06     27.36 o
  -2  -4   9      348.15      336.55     18.07 o
  -1  -4   9       27.40       17.54     10.71 o
   0  -4   9      326.30      326.31     26.31 o
   1  -4   9     1846.87     1821.82     39.49 o
   2  -4   9       70.23       88.23     24.76 o
   3  -4   9      121.57      120.74     27.72 o
   4  -4   9       20.39       15.35     13.88 o
   5  -4   9      842.83      905.93     50.00 o
   6  -4   9       24.75       23.33     19.52 o
  -7  -3   9       69.51       61.18     27.05 o
  -6  -3   9        0.92        7.87     16.28 o
  -5  -3   9      310.25      302.11     34.89 o
  -4  -3   9      287.26      258.77     25.78 o
  -3  -3   9       98.28       86.83     14.25 o
  -2  -3   9        0.68       17.08     10.61 o
  -1  -3   9      775.00      754.74     19.38 o
   0  -3   9      202.37      192.59     18.47 o
   1  -3   9       77.58       81.52     18.50 o
   2  -3   9      703.26      718.53     44.85 o
   3  -3   9        2.38       12.24     14.04 o
   4  -3   9       97.36       94.90     27.07 o
   5  -3   9       34.21       20.41     17.30 o
   6  -3   9      810.09      806.64     55.76 o
  -7  -2   9       28.38       20.73     20.86 o
  -6  -2   9       31.38       33.54     24.55 o
  -5  -2   9       58.07       81.85     28.27 o
  -4  -2   9      120.19      114.48     23.86 o
  -3  -2   9      194.72      199.03     23.88 o
  -2  -2   9       29.51       28.51     11.39 o
  -1  -2   9       17.25       40.92     13.69 o
   0  -2   9     3724.41     3717.18     68.65 o
   1  -2   9      465.76      461.97     17.33 o
   2  -2   9       14.81       10.67     15.47 o
   3  -2   9        0.50        7.01     10.92 o
   4  -2   9     1711.15     1801.04     49.74 o
   5  -2   9        3.20        9.36     16.33 o
   6  -2   9       24.11       24.81     20.31 o
   7  -2   9       34.68       14.77     28.18 o
  -7  -1   9     1225.59     1350.36    112.85 o
  -6  -1   9        0.33        5.93     15.10 o
  -5  -1   9      218.99      198.92     29.16 o
  -4  -1   9       22.02       21.81     13.10 o
  -3  -1   9       23.91       27.27     16.49 o
  -2  -1   9     8246.21     8236.44     52.07 o
  -1  -1   9        1.07        2.44      4.76 o
   0  -1   9       72.57       71.60     11.64 o
   1  -1   9        0.62       11.81      8.09 o
   2  -1   9     3798.55     3869.05     38.83 o
   3  -1   9      150.05      136.08     19.45 o
   4  -1   9        1.59        2.88      9.81 o
   5  -1   9       74.76       91.42     29.22 o
   6  -1   9      134.22      160.52     27.75 o
   7  -1   9       19.25       23.87     20.45 o
  -6   0   9        6.74        7.87     16.19 o
  -5   0   9        2.69       13.47     16.38 o
  -4   0   9     3950.03     4003.68    172.89 o
  -3   0   9        2.92        5.19      7.39 o
  -2   0   9       94.66       85.65     13.79 o
  -1   0   9        7.08       30.78     20.62 o
   0   0   9      757.65      716.37     25.08 o
   1   0   9       65.76       56.74     11.77 o
   2   0   9     2454.83     2438.37     40.93 o
   3   0   9      791.34      775.12     27.27 o
   4   0   9       21.39       27.35     16.51 o
   5   0   9       38.38       41.21     19.35 o
   6   0   9       12.84       43.66     23.10 o
   7   0   9      227.52      169.62     28.11 o
   8   0   9       16.20       17.97     19.70 o
  -6   1   9      129.14      100.52     46.45 o
  -5   1   9       46.46       78.78     45.25 o
  -4   1   9      131.44      105.90     20.50 o
  -3   1   9      437.41      473.44     26.37 o
  -2   1   9        6.98        9.57      7.43 o
  -1   1   9       46.91       60.86      7.77 o
   0   1   9      570.21      583.78     46.12 o
   1   1   9     2658.01     2635.09     65.31 o
   2   1   9        2.64        5.69      6.64 o
   3   1   9       23.60       14.43      7.14 o
   4   1   9       89.74       86.75     12.28 o
   5   1   9      740.04      750.13     43.41 o
   6   1   9        9.10       18.03     18.25 o
   7   1   9       26.46       18.02     17.97 o
   8   1   9       60.03       65.02     33.26 o
  -6   2   9       95.46      183.25     69.99 o
  -5   2   9     1597.52     1530.60     89.08 o
  -4   2   9       63.01       93.09     39.64 o
  -3   2   9      190.74      175.05     27.19 o
  -2   2   9       63.34       50.33     28.95 o
  -1   2   9     2696.48     2663.88     48.28 o
   0   2   9      116.03      145.14     24.59 o
   1   2   9       24.11       23.20      5.70 o
   2   2   9      212.81      206.21     15.37 o
   3   2   9      112.65       96.70     15.44 o
   4   2   9      311.63      298.36     25.99 o
   5   2   9       14.98       16.64     12.97 o
   6   2   9      296.26      318.60     39.95 o
   7   2   9        0.62       20.26     19.11 o
   8   2   9       16.68       13.65     17.63 o
  -5   3   9       66.03       36.19     40.34 o
  -4   3   9       23.78       21.93     20.11 o
  -3   3   9      202.87      205.16     32.37 o
  -2   3   9       51.93       69.42     36.13 o
  -1   3   9      497.23      485.46     69.56 o
   0   3   9       26.78       24.83     17.36 o
   1   3   9      283.57      287.47     22.17 o
   2   3   9      291.08      288.49     15.70 o
   3   3   9       42.07       35.94     14.44 o
   4   3   9        7.71        1.76      9.34 o
   5   3   9      107.11      114.00     29.84 o
   6   3   9       74.79       83.61     31.01 o
   7   3   9      382.34      396.49     42.94 o
   8   3   9       91.70       90.57     33.48 o
  -4   4   9       17.39       14.58     19.25 o
  -3   4   9      355.17      360.37     39.24 o
  -2   4   9        0.01       26.53     26.46 o
  -1   4   9       11.64       10.54     16.08 o
   0   4   9      389.55      368.21     28.98 o
   1   4   9        0.96        8.78     10.16 o
   2   4   9      649.95      621.29     18.16 o
   3   4   9      129.33      140.05     13.90 o
   4   4   9        2.91       11.66     11.69 o
   5   4   9      422.87      416.99     35.53 o
   6   4   9       23.75       21.68     16.61 o
   7   4   9      367.63      405.51     46.97 o
   8   4   9        0.85       26.52     21.34 o
  -4   5   9       61.21       87.54     28.48 o
  -3   5   9        0.70        6.81     16.70 o
  -2   5   9      594.49      563.98     42.99 o
  -1   5   9       63.83       80.80     29.10 o
   0   5   9     1970.25     2004.74     72.64 o
   1   5   9      152.56      158.45     26.41 o
   2   5   9      341.81      291.30     33.27 o
   3   5   9     1756.32     1781.32     50.71 o
   4   5   9        3.40        8.04     14.64 o
   5   5   9      933.60      958.20     69.37 o
   6   5   9        7.82        7.18     15.71 o
   7   5   9      385.11      375.76     38.94 o
   8   5   9       11.73       15.44     21.29 o
  -2   6   9       55.95       53.69     32.45 o
  -1   6   9       94.74       88.74     24.31 o
   0   6   9      109.52       94.64     28.14 o
   1   6   9       68.13       78.10     34.59 o
   2   6   9       41.29       93.69     37.50 o
   3   6   9        0.08       65.01     32.68 o
   4   6   9        0.70       21.94     31.56 o
   5   6   9       30.40       41.49     21.26 o
   6   6   9       90.30       86.96     20.44 o
   7   6   9      159.49      153.55     33.62 o
  -1   7   9        1.06       26.81     31.76 o
   0   7   9        2.02        6.48     18.97 o
   1   7   9       80.66       82.09     29.95 o
   2   7   9      306.50      344.83     43.36 o
   3   7   9        6.71       13.37     18.03 o
   4   7   9      391.55      404.52     63.59 o
   5   7   9       77.70      102.44     34.10 o
   6   7   9      153.97      108.33     23.78 o
   1   8   9       20.43       25.50     26.42 o
   2   8   9      251.85      279.21     44.60 o
   3   8   9        9.90       28.60     25.18 o
   4   8   9      207.38      265.84     48.32 o
   5   8   9        0.00       13.89     26.08 o
  -2  -8  10      396.85      433.85     66.94 o
  -1  -8  10        5.05       15.66     28.07 o
  -4  -7  10      566.36      613.48     69.68 o
  -3  -7  10      345.55      364.47     52.53 o
  -2  -7  10       60.70       83.04     28.58 o
  -1  -7  10        0.49       13.51     24.77 o
   0  -7  10       70.93       79.66     35.59 o
   1  -7  10        9.33        5.07     26.90 o
   2  -7  10       34.15       31.68     34.06 o
  -5  -6  10       33.34       34.86     24.12 o
  -4  -6  10        0.44        9.78     17.78 o
  -3  -6  10      412.06      445.41     38.34 o
  -2  -6  10        9.80        9.26     12.57 o
  -1  -6  10      235.34      220.54     34.35 o
   0  -6  10       52.34       76.14     39.87 o
   1  -6  10      375.13      386.34     50.34 o
   2  -6  10       22.48       28.60     33.86 o
   3  -6  10       44.17       65.10     44.22 o
  -6  -5  10       20.32       16.98     18.91 o
  -5  -5  10      714.48      763.40     45.66 o
  -4  -5  10        9.77       14.44     15.74 o
  -3  -5  10      429.86      446.57     59.68 o
  -2  -5  10       29.97       27.11     13.96 o
  -1  -5  10      225.33      235.29     21.28 o
   0  -5  10       27.32       27.96     18.11 o
   1  -5  10      214.28      216.72     27.44 o
   2  -5  10      296.32      283.66     32.78 o
   3  -5  10       97.32       80.30     22.87 o
   4  -5  10       41.70       48.85     25.18 o
  -6  -4  10       42.60       34.59     18.88 o
  -5  -4  10      288.21      336.54     32.67 o
  -4  -4  10      233.62      229.59     25.18 o
  -3  -4  10      895.66      895.98     30.56 o
  -2  -4  10        6.65        6.45      9.08 o
  -1  -4  10        1.86        9.77     11.88 o
   0  -4  10      247.20      242.48     27.43 o
   1  -4  10        0.07       19.32     19.55 o
   2  -4  10     1169.94     1248.99     43.44 o
   3  -4  10      296.80      278.59     30.46 o
   4  -4  10       34.20       34.65     25.53 o
   5  -4  10      455.30      455.51     41.16 o
  -6  -3  10        8.87       12.57     17.15 o
  -5  -3  10       83.32       71.24     26.39 o
  -4  -3  10       42.87       44.69     17.13 o
  -3  -3  10       24.47       36.75     14.34 o
  -2  -3  10      116.68      108.54     12.73 o
  -1  -3  10       28.13       29.59     11.17 o
   0  -3  10      111.41      130.61     16.92 o
   1  -3  10       19.68       34.45     20.33 o
   2  -3  10      718.42      670.96     34.71 o
   3  -3  10       23.11       22.32     13.54 o
   4  -3  10       11.67       12.58     14.15 o
   5  -3  10      790.77      769.88     43.28 o
   6  -3  10        3.17       23.34     23.52 o
  -6  -2  10       38.10       50.02     24.75 o
  -5  -2  10      100.97       94.37     22.76 o
  -4  -2  10      453.43      431.89     35.35 o
  -3  -2  10       85.62       78.17     21.38 o
  -2  -2  10      430.26      419.22     19.27 o
  -1  -2  10      127.36      107.15     14.02 o
   0  -2  10     1388.09     1330.57     26.78 o
   1  -2  10      206.91      208.14     15.02 o
   2  -2  10       13.63       17.26     13.31 o
   3  -2  10     1779.83     1787.65     48.61 o
   4  -2  10       71.35      100.99     26.26 o
   5  -2  10        8.58       17.57     16.31 o
   6  -2  10        7.11       12.04     19.77 o
   7  -2  10       47.30       56.28     46.21 o
  -6  -1  10       48.26       60.05     23.57 o
  -5  -1  10        7.51       10.40     12.56 o
  -4  -1  10       52.59       35.71     14.05 o
  -3  -1  10       51.20       45.92     15.40 o
  -2  -1  10      569.96      597.55     37.37 o
  -1  -1  10      113.88      107.85     14.71 o
   0  -1  10        1.41        2.92      5.93 o
   1  -1  10     2586.76     2508.64     30.20 o
   2  -1  10     2703.18     2699.06     44.48 o
   3  -1  10        8.63       11.49     11.12 o
   4  -1  10       87.24       57.64     20.62 o
   5  -1  10        0.80        5.73     12.72 o
   6  -1  10       61.50       61.87     24.80 o
   7  -1  10       18.92       30.77     22.39 o
  -6   0  10       20.45       23.95     28.45 o
  -5   0  10       13.16       19.20     16.08 o
  -4   0  10        0.97        9.86     12.41 o
  -3   0  10       88.22       97.31     20.19 o
  -2   0  10       64.04       69.51     15.31 o
  -1   0  10      165.26      153.50     12.32 o
   0   0  10      352.21      339.69     50.33 o
   1   0  10      129.83      124.43     18.62 o
   2   0  10     6834.43     6870.07    106.21 o
   3   0  10       12.68       12.22      6.41 o
   4   0  10       37.98       39.52     20.31 o
   5   0  10       60.57       54.53     31.65 o
   6   0  10      796.51      812.85     45.07 o
   7   0  10        5.86       20.17     21.62 o
   8   0  10        5.37        4.71     22.80 o
  -6   1  10       25.11        8.97     32.07 o
  -5   1  10      142.31      173.06     47.19 o
  -4   1  10       39.73       18.14     29.52 o
  -3   1  10      364.30      357.69     38.02 o
  -2   1  10       17.59       32.46     10.69 o
  -1   1  10        3.52        9.39      4.96 o
   0   1  10     4588.88     4413.66    111.31 o
   1   1  10       37.50       40.33     16.40 o
   2   1  10      210.08      208.56     19.14 o
   3   1  10      135.56      136.04     14.87 o
   4   1  10     1508.70     1465.89     45.78 o
   5   1  10        7.06       40.44     24.06 o
   6   1  10       24.13       17.22     15.91 o
   7   1  10       14.89       26.66     19.44 o
   8   1  10        1.46       39.87     30.96 o
  -5   2  10      262.82      267.87     59.71 o
  -4   2  10      125.17      107.35     28.43 o
  -3   2  10       14.50       21.69     37.23 o
  -2   2  10     5490.26     5440.92     90.11 o
  -1   2  10      355.86      340.77     26.72 o
   0   2  10       77.77       92.71     21.21 o
   1   2  10      257.44      256.74      9.89 o
   2   2  10      624.66      637.95     23.37 o
   3   2  10       33.07       47.45     13.95 o
   4   2  10      116.16      116.89     18.68 o
   5   2  10      614.94      638.23     40.20 o
   6   2  10       12.03       15.00     15.58 o
   7   2  10      125.99      145.43     31.08 o
   8   2  10       14.44       23.51     24.21 o
  -5   3  10       22.01       29.73     36.22 o
  -4   3  10      430.45      407.11     35.30 o
  -3   3  10       71.15       79.92     26.01 o
  -2   3  10      226.38      172.80     41.41 o
  -1   3  10     1299.90     1188.58     39.14 o
   0   3  10       12.73       22.62     17.09 o
   1   3  10        0.02        4.65      9.76 o
   2   3  10        5.15       12.31      7.52 o
   3   3  10      839.08      814.51     22.66 o
   4   3  10       12.71       18.58     15.82 o
   5   3  10      209.52      168.63     26.55 o
   6   3  10      133.80      154.47     30.25 o
   7   3  10      393.85      411.10     42.23 o
   8   3  10       15.62       32.12     28.82 o
  -4   4  10       36.29       28.61     18.70 o
  -3   4  10     1782.59     1726.25     57.95 o
  -2   4  10        9.78       23.11     18.01 o
  -1   4  10        0.08        5.78     14.13 o
   0   4  10      113.98      134.43     25.42 o
   1   4  10      644.77      640.94     32.70 o
   2   4  10        2.29        7.76      6.58 o
   3   4  10       25.22       25.76     11.61 o
   4   4  10      255.94      252.42     44.57 o
   5   4  10      103.15      111.85     29.47 o
   6   4  10       12.03       12.81     14.54 o
   7   4  10       99.91       93.94     27.67 o
   8   4  10       31.47       46.97     29.87 o
  -3   5  10       65.14       48.47     21.87 o
  -2   5  10       75.66       73.41     28.78 o
  -1   5  10       10.15       27.28     25.90 o
   0   5  10        9.11       19.15     14.81 o
   1   5  10      322.27      322.89     29.98 o
   2   5  10      208.62      210.43     24.40 o
   3   5  10       18.49       12.57     10.11 o
   4   5  10        1.15       12.02     14.52 o
   5   5  10        0.20       24.68     24.10 o
   6   5  10        9.90       21.51     15.37 o
   7   5  10      113.72      139.67     31.98 o
   8   5  10        0.31       14.70     23.62 o
  -2   6  10        0.65        2.85     14.61 o
  -1   6  10       70.69       72.90     31.71 o
   0   6  10       23.89       64.66     31.34 o
   1   6  10       75.30       72.25     39.73 o
   2   6  10        9.81       33.85     28.88 o
   3   6  10        3.49       20.04     31.09 o
   5   6  10        0.90        5.85     11.89 o
   6   6  10       50.41       36.14     22.69 o
   7   6  10      391.05      433.07     39.96 o
  -1   7  10        5.48       10.01     22.11 o
   0   7  10       82.00       82.13     31.78 o
   1   7  10        4.81       21.07     23.31 o
   2   7  10      183.82      172.43     31.12 o
   3   7  10       85.61       82.77     34.65 o
   4   7  10       52.89       77.18     39.12 o
   5   7  10      399.04      408.82     62.29 o
   6   7  10        5.66       28.61     22.28 o
   2   8  10        0.95       13.98     20.07 o
   3   8  10      462.28      532.91     58.02 o
   4   8  10       24.25       26.35     21.09 o
  -4  -7  11      131.53      148.28     50.57 o
  -3  -7  11      226.28      240.40     40.67 o
  -2  -7  11       11.37       10.96     19.44 o
  -1  -7  11        2.97       37.39     37.60 o
   0  -7  11      427.89      413.54     53.85 o
   1  -7  11       14.49       27.92     38.16 o
  -5  -6  11        0.63       17.29     34.29 o
  -4  -6  11      166.12      115.38     42.09 o
  -3  -6  11        8.33       18.33     18.96 o
  -2  -6  11       25.32       31.55     22.37 o
  -1  -6  11       27.26       31.21     21.52 o
   0  -6  11      608.41      716.99     73.73 o
   1  -6  11      344.44      412.18     57.86 o
   2  -6  11       42.68       53.73     41.95 o
   3  -6  11        1.59       32.19     32.08 o
  -6  -5  11       75.04       76.38     30.94 o
  -5  -5  11        2.10       39.23     28.82 o
  -4  -5  11       24.81       26.54     25.17 o
  -3  -5  11      204.31      172.86     27.40 o
  -2  -5  11      224.60      236.83     21.17 o
  -1  -5  11      496.27      493.18     37.53 o
   0  -5  11        1.89        6.24     11.72 o
   1  -5  11       30.02       31.60     18.82 o
   2  -5  11       45.56       51.42     20.51 o
   3  -5  11       11.82        9.49     15.28 o
   4  -5  11       11.20       20.61     19.24 o
  -6  -4  11       74.67       70.54     26.49 o
  -5  -4  11       76.37       65.07     24.35 o
  -4  -4  11      172.71      196.34     37.86 o
  -3  -4  11     1072.24     1018.67     33.74 o
  -2  -4  11       39.79       29.46     13.30 o
  -1  -4  11      344.81      313.52     22.97 o
   0  -4  11        2.19        8.80     12.94 o
   1  -4  11      346.68      347.50     29.14 o
   2  -4  11      247.65      225.67     29.31 o
   3  -4  11     1161.40     1214.92     51.72 o
   4  -4  11        4.33       17.38     16.96 o
   5  -4  11       49.91       61.97     32.58 o
  -6  -3  11       25.20       56.60     30.88 o
  -5  -3  11       13.90       24.41     19.87 o
  -4  -3  11       34.97       31.66     18.03 o
  -3  -3  11     2270.74     2371.40     79.78 o
  -2  -3  11      157.07      146.65     17.14 o
  -1  -3  11       71.91       70.21     16.04 o
   0  -3  11      110.66       90.47     15.68 o
   1  -3  11      443.54      434.68     30.21 o
   2  -3  11       16.33       12.97     11.89 o
   3  -3  11       20.17       24.63     16.44 o
   4  -3  11       73.01       42.23     22.03 o
   5  -3  11        0.06       13.77     16.58 o
   6  -3  11      758.46      776.22     54.46 o
  -6  -2  11        0.77       11.67     18.99 o
  -5  -2  11     1841.22     1844.49     83.69 o
  -4  -2  11        7.73       11.68     11.44 o
  -3  -2  11       60.31       47.74     20.69 o
  -2  -2  11      450.97      453.73     20.47 o
  -1  -2  11      217.10      214.81     16.38 o
   0  -2  11      257.82      253.42     20.01 o
   1  -2  11       41.37       43.30     13.65 o
   2  -2  11        0.14        7.19     10.93 o
   3  -2  11        9.59       25.77     19.70 o
   4  -2  11      594.61      667.69     37.91 o
   5  -2  11        0.86       16.84     17.35 o
   6  -2  11        6.41       21.73     21.86 o
   7  -2  11       72.18      121.43     62.21 o
  -6  -1  11      119.46       83.86     42.86 o
  -5  -1  11       17.74       21.90     15.14 o
  -4  -1  11      279.69      232.15     29.83 o
  -3  -1  11        2.88        7.61     14.96 o
  -2  -1  11      413.37      389.20     19.74 o
  -1  -1  11        8.31       15.66     10.90 o
   0  -1  11       31.92       23.22     11.05 o
   1  -1  11     1223.90     1224.55     26.87 o
   2  -1  11     1427.41     1455.85     24.35 o
   3  -1  11      143.83      135.98     25.59 o
   4  -1  11       15.61       23.49     17.87 o
   5  -1  11      373.92      386.06     40.18 o
   6  -1  11        3.09       24.07     18.75 o
   7  -1  11      237.41      219.85     40.96 o
  -6   0  11      408.73      385.79     58.19 o
  -5   0  11        1.60       12.15     32.44 o
  -4   0  11      492.52      492.19     56.08 o
  -3   0  11      318.02      303.43     27.45 o
  -2   0  11       27.96       46.29     13.52 o
  -1   0  11       33.28       45.40     12.16 o
   0   0  11       57.48       48.16     13.32 o
   1   0  11      164.00      141.63     23.48 o
   2   0  11       59.71       75.54     15.49 o
   3   0  11      338.45      313.69     27.04 o
   4   0  11      126.88      139.35     39.57 o
   5   0  11      610.98      535.95     58.19 o
   6   0  11      767.30      819.28     50.07 o
   7   0  11        1.22       27.00     25.00 o
  -6   1  11       41.14       26.16     28.79 o
  -5   1  11      603.93      518.03     54.49 o
  -4   1  11      275.42      227.52     38.80 o
  -3   1  11      357.02      326.39     46.82 o
  -2   1  11        3.17        5.50     12.96 o
  -1   1  11      578.54      636.35     33.47 o
   0   1  11       48.81       51.32     16.41 o
   1   1  11      804.50      759.43     31.65 o
   2   1  11        0.44        4.35      9.37 o
   3   1  11      134.55      135.73     22.86 o
   4   1  11     1298.91     1267.68     64.19 o
   5   1  11       26.56       60.79     29.06 o
   6   1  11       45.33       38.91     26.74 o
   7   1  11       17.87       30.16     26.73 o
   8   1  11       26.16       31.76     28.16 o
  -5   2  11      116.21       91.59     48.85 o
  -4   2  11        3.88       17.65     17.63 o
  -3   2  11      120.29      106.77     37.36 o
  -2   2  11      191.14      222.19     46.10 o
  -1   2  11      245.14      248.80     24.58 o
   0   2  11      126.26      131.61     24.83 o
   1   2  11      114.45      120.05      7.71 o
   2   2  11     1572.89     1612.53     60.08 o
   3   2  11        0.20        7.63      8.83 o
   4   2  11     1128.92     1166.90     33.56 o
   5   2  11       23.65       34.33     16.94 o
   6   2  11        0.59       14.47     19.41 o
   7   2  11       42.79       44.99     27.03 o
   8   2  11      173.52      211.89     42.28 o
  -4   3  11      101.94       84.54     25.44 o
  -3   3  11       25.23       39.86     25.28 o
  -2   3  11      442.18      395.45     47.63 o
  -1   3  11      462.54      458.48     39.93 o
   0   3  11       21.13       24.59     13.81 o
   1   3  11       46.37       35.93     13.74 o
   2   3  11     6444.97     6465.13    122.53 o
   3   3  11       56.38       76.64     17.49 o
   4   3  11      240.87      236.72     24.98 o
   5   3  11        9.64       12.64     13.93 o
   6   3  11       43.05       27.05     21.50 o
   7   3  11       56.04       62.17     31.90 o
   8   3  11       16.65       22.18     20.91 o
  -4   4  11        1.48       11.41     44.89 o
  -3   4  11       33.17       56.87     34.16 o
  -2   4  11       15.68       28.78     27.66 o
  -1   4  11        3.74        3.63     17.46 o
   0   4  11     2739.46     2855.51     68.09 o
   1   4  11      517.77      483.24     29.49 o
   2   4  11      153.93      144.33     21.75 o
   3   4  11        0.00        9.20     10.54 o
   4   4  11       39.93       56.32     16.71 o
   5   4  11      222.85      259.29     30.81 o
   6   4  11        0.16       17.20     17.06 o
   7   4  11       26.00       37.11     24.10 o
   8   4  11        6.76       28.89     27.37 o
  -3   5  11        3.68        1.49     17.36 o
  -2   5  11      278.54      270.75     38.46 o
  -1   5  11      754.43      788.60     50.05 o
   0   5  11        0.83       45.15     35.31 o
   1   5  11     1214.48     1170.90     47.38 o
   2   5  11       35.01       36.36     18.79 o
   3   5  11        3.32        7.93     13.02 o
   4   5  11       40.88       44.83     15.78 o
   5   5  11      877.44      875.61     40.84 o
   6   5  11        8.56       10.81     13.65 o
   7   5  11       19.94       17.73     15.10 o
  -2   6  11        0.29        9.71     19.87 o
  -1   6  11     1652.56     1796.53     69.94 o
   0   6  11       23.15       14.60     18.69 o
   1   6  11        6.84       18.10     28.55 o
   2   6  11      149.37      162.11     46.18 o
   3   6  11      239.21      229.99     49.84 o
   4   6  11      360.07      400.97     56.43 o
   5   6  11       17.28       13.09     20.25 o
   6   6  11      219.61      212.65     30.42 o
   7   6  11        1.96       19.66     19.83 o
   0   7  11       31.75       20.64     25.49 o
   1   7  11       34.95       29.39     29.16 o
   2   7  11      112.97       99.88     36.80 o
   3   7  11        1.16       16.86     22.94 o
   4   7  11       25.37       33.11     23.58 o
   5   7  11        1.43       24.38     47.73 o
   6   7  11        6.45       17.97     34.75 o
  -3  -7  12        0.33       12.55     18.13 o
  -2  -7  12        3.13       23.01     20.21 o
  -1  -7  12        5.07       32.06     34.41 o
   0  -7  12        6.27       13.56     29.80 o
   1  -7  12        0.54       11.23     25.78 o
  -4  -6  12        0.97       10.95     30.68 o
  -3  -6  12      153.67      150.99     32.37 o
  -2  -6  12       25.49       20.19     17.34 o
  -1  -6  12       27.54       27.50     23.87 o
   0  -6  12      526.06      543.95     62.41 o
   1  -6  12      457.75      547.95     68.46 o
   2  -6  12       76.01       60.32     40.77 o
   3  -6  12        0.92        3.62     21.64 o
  -5  -5  12      370.35      388.95     43.73 o
  -4  -5  12        0.00       11.49     17.19 o
  -3  -5  12      506.42      441.82     35.38 o
  -2  -5  12      587.36      554.04     29.66 o
  -1  -5  12      128.46      146.09     24.11 o
   0  -5  12      148.10      125.22     24.84 o
   1  -5  12       17.52       19.64     16.02 o
   2  -5  12      290.37      305.82     31.92 o
   3  -5  12       22.62       17.89     17.06 o
   4  -5  12        4.19       12.84     19.29 o
  -6  -4  12       31.27       38.55     26.92 o
  -5  -4  12        4.61       20.87     21.47 o
  -4  -4  12      450.54      405.51     37.33 o
  -3  -4  12        2.67        5.53      9.30 o
  -2  -4  12      137.20      132.32     18.11 o
  -1  -4  12       92.18       94.28     20.91 o
   0  -4  12        2.53       10.27     11.71 o
   1  -4  12       14.16       17.09     14.10 o
   2  -4  12      450.07      455.18     35.12 o
   3  -4  12      281.84      247.97     31.07 o
   4  -4  12       13.58       11.72     15.48 o
   5  -4  12       29.72       40.82     24.42 o
  -6  -3  12       34.53       36.32     23.64 o
  -5  -3  12       28.28       16.66     20.23 o
  -4  -3  12        1.53       17.89     14.58 o
  -3  -3  12      644.98      708.07     31.17 o
  -2  -3  12      831.25      836.85     26.59 o
  -1  -3  12       44.13       37.35     15.10 o
   0  -3  12      105.97      119.10     17.78 o
   1  -3  12     2136.32     2229.27     52.26 o
   2  -3  12        5.51       12.02     17.19 o
   3  -3  12       16.32       26.59     23.66 o
   4  -3  12       40.63       26.88     17.81 o
   5  -3  12       31.43       34.39     26.13 o
   6  -3  12       16.89       32.68     29.54 o
  -6  -2  12      115.50      113.44     27.93 o
  -5  -2  12      442.52      427.35     39.33 o
  -4  -2  12       90.60      116.12     26.04 o
  -3  -2  12      803.76      802.56     40.46 o
  -2  -2  12       63.29       47.99     17.67 o
  -1  -2  12     1180.01     1210.28     25.29 o
   0  -2  12       46.54       37.88     12.87 o
   1  -2  12       75.23       72.72     14.76 o
   2  -2  12       28.17       28.45     19.52 o
   3  -2  12       12.06       11.82     12.85 o
   4  -2  12        0.15        3.76     13.13 o
   5  -2  12        0.05       12.55     15.82 o
   6  -2  12        1.45        5.36     16.29 o
  -6  -1  12        2.10        4.02     19.45 o
  -5  -1  12      173.51      151.63     35.60 o
  -4  -1  12       12.00       18.07     16.96 o
  -3  -1  12      716.50      642.90     34.29 o
  -2  -1  12       92.52       72.38     13.41 o
  -1  -1  12      741.11      719.25     30.57 o
   0  -1  12      211.47      213.82     22.14 o
   1  -1  12      594.30      597.88     23.43 o
   2  -1  12      176.34      159.90     15.00 o
   3  -1  12      148.26      172.36     30.79 o
   4  -1  12        0.05       10.90     17.30 o
   5  -1  12        0.33        7.92     15.62 o
   6  -1  12        3.97       38.72     27.11 o
   7  -1  12       30.05       20.69     32.59 o
  -6   0  12       17.73       12.09     24.11 o
  -5   0  12        0.84        4.03     21.55 o
  -4   0  12        5.54        5.73     23.45 o
  -3   0  12     1530.50     1644.45     73.17 o
  -2   0  12      188.41      196.53     17.68 o
  -1   0  12        0.11        5.99      7.67 o
   0   0  12       76.65       71.00     17.46 o
   1   0  12        0.33        4.80      7.96 o
   2   0  12     1892.24     1955.00     35.35 o
   3   0  12       97.50       66.91     29.46 o
   4   0  12      250.95      241.01     39.61 o
   5   0  12      307.68      262.11     46.79 o
   6   0  12      714.20      796.13     71.14 o
   7   0  12       54.49       36.42     24.67 o
  -5   1  12      448.07      417.80     65.37 o
  -4   1  12      405.90      427.91     53.73 o
  -3   1  12       47.13       54.19     38.41 o
  -2   1  12        2.80        3.51     11.04 o
  -1   1  12       14.74       21.87     20.04 o
   0   1  12     1121.55     1129.07     37.48 o
   1   1  12       43.85       44.15     13.90 o
   2   1  12      123.57      113.69     18.48 o
   3   1  12       65.74       61.50     20.00 o
   4   1  12       99.65      110.13     33.95 o
   5   1  12        0.61       22.52     23.74 o
   6   1  12        1.75       14.59     19.67 o
   7   1  12        1.11       14.30     18.85 o
  -5   2  12        1.75       19.43     34.74 o
  -4   2  12      530.45      545.63     62.32 o
  -3   2  12       19.61       18.08     27.50 o
  -2   2  12      144.21      110.92     41.51 o
  -1   2  12       53.09       69.98     27.17 o
   0   2  12      531.97      499.24     30.93 o
   1   2  12        0.01       14.60     11.93 o
   2   2  12        2.80       10.67     10.60 o
   3   2  12        5.95       10.05      9.25 o
   4   2  12        0.94        8.13      9.55 o
   5   2  12      378.57      407.36     36.52 o
   6   2  12       94.70       87.18     25.98 o
   7   2  12      236.35      206.39     35.08 o
   8   2  12      428.21      400.48     48.95 o
  -4   3  12       30.22       30.97     37.07 o
  -3   3  12      178.76      208.66     50.19 o
  -2   3  12        4.80        6.56     17.78 o
  -1   3  12     1085.44     1060.46     57.04 o
   0   3  12       11.37        7.68     12.43 o
   1   3  12      484.30      492.90     35.78 o
   2   3  12      246.46      273.20     28.60 o
   3   3  12      284.67      280.41     18.83 o
   4   3  12       69.68       67.27     15.23 o
   5   3  12        4.61       11.15     10.25 o
   6   3  12      769.60      734.57     47.69 o
   7   3  12        3.29       22.04     21.73 o
   8   3  12       14.20       17.26     22.66 o
  -3   4  12     1054.24     1028.87     57.60 o
  -2   4  12        1.09       21.23     25.06 o
  -1   4  12        6.41       13.05     31.58 o
   0   4  12      647.10      651.65     40.33 o
   1   4  12      323.98      300.99     29.25 o
   2   4  12      108.65      114.18     22.47 o
   3   4  12        0.07        2.63      9.81 o
   4   4  12      850.59      853.33     29.67 o
   5   4  12       69.80       79.49     20.97 o
   6   4  12       78.99       85.25     27.12 o
   7   4  12       87.79       82.99     33.61 o
  -2   5  12      121.56       98.14     29.98 o
  -1   5  12      120.38      129.08     35.53 o
   0   5  12       37.47       29.03     19.98 o
   1   5  12        8.16       20.01     18.61 o
   2   5  12      119.17      125.63     25.58 o
   3   5  12       72.47       67.16     23.32 o
   4   5  12      642.26      639.21     51.27 o
   5   5  12      388.98      392.33     27.41 o
   6   5  12       40.18       36.59     17.62 o
   7   5  12        5.73        8.68     16.92 o
  -1   6  12       31.63       29.78     26.56 o
   0   6  12      144.58      153.49     42.34 o
   1   6  12      349.71      370.09     40.51 o
   2   6  12      519.25      547.99     61.00 o
   3   6  12      261.68      251.79     49.74 o
   4   6  12      102.27       92.51     20.29 o
   5   6  12       62.36       49.37     21.01 o
   6   6  12        7.22       14.67     30.75 o
   1   7  12      386.87      396.74     52.20 o
   2   7  12       32.87       70.00     34.32 o
   3   7  12      105.33      103.64     35.15 o
   4   7  12        9.89       52.27     30.17 o
   5   7  12        1.40       26.24     24.60 o
  -2  -7  13      195.10      159.92     39.83 o
  -1  -7  13       25.32       31.64     39.30 o
   0  -7  13       27.67       33.68     35.58 o
  -4  -6  13      152.77      128.67     44.16 o
  -3  -6  13        0.75       11.81     21.24 o
  -2  -6  13        4.41       14.11     16.83 o
  -1  -6  13       10.06        3.26     19.79 o
   0  -6  13      280.36      293.80     61.02 o
   1  -6  13      216.90      264.96     58.42 o
   2  -6  13       19.25        9.03     23.94 o
  -5  -5  13        0.08        5.83     16.59 o
  -4  -5  13        0.71       10.09     19.28 o
  -3  -5  13      143.77      122.28     28.58 o
  -2  -5  13      156.08      138.34     23.18 o
  -1  -5  13      219.98      273.59     26.87 o
   0  -5  13        5.15       11.24     12.82 o
   1  -5  13       84.63      102.09     27.26 o
   2  -5  13      135.05      102.29     26.48 o
   3  -5  13        2.94       11.11     16.08 o
   4  -5  13      178.35      164.40     30.87 o
  -5  -4  13       23.22       28.71     22.09 o
  -4  -4  13        2.54       18.41     16.44 o
  -3  -4  13       20.70       38.96     24.33 o
  -2  -4  13        2.92       16.17     11.64 o
  -1  -4  13      637.48      588.13     27.10 o
   0  -4  13      112.34       88.21     24.35 o
   1  -4  13       15.75       10.78     17.99 o
   2  -4  13      306.69      283.13     45.41 o
   3  -4  13        9.39       21.65     19.75 o
   4  -4  13       59.45       42.69     25.89 o
   5  -4  13        0.01       15.50     23.29 o
  -5  -3  13       14.61       21.43     21.33 o
  -4  -3  13        4.91       13.83     15.86 o
  -3  -3  13      883.02      880.98     71.78 o
  -2  -3  13      107.24       93.91     21.53 o
  -1  -3  13      115.95      105.92     17.09 o
   0  -3  13      611.34      623.21     28.08 o
   1  -3  13       63.67       92.82     28.67 o
   2  -3  13       42.37       52.79     26.30 o
   3  -3  13        4.15        5.23     11.72 o
   4  -3  13      189.46      174.73     32.67 o
   5  -3  13       22.01        4.26     16.52 o
  -5  -2  13      203.35      246.97     49.42 o
  -4  -2  13      332.11      300.81     29.86 o
  -3  -2  13      200.87      187.79     24.63 o
  -2  -2  13      152.00      137.60     20.31 o
  -1  -2  13      148.43      151.79     17.54 o
   0  -2  13      192.96      155.47     18.09 o
   1  -2  13      158.11      131.20     16.51 o
   2  -2  13       49.99       40.45     16.99 o
   3  -2  13      108.88      104.14     30.15 o
   4  -2  13        3.88        3.56     14.41 o
   5  -2  13      104.23       92.18     27.53 o
   6  -2  13        0.72        6.76     16.12 o
  -5  -1  13        1.23        3.02     24.68 o
  -4  -1  13        8.45       17.04     28.25 o
  -3  -1  13        2.63        8.52     11.29 o
  -2  -1  13      285.66      288.64     21.81 o
  -1  -1  13     2466.67     2516.98     38.54 o
   0  -1  13      345.90      309.58     26.99 o
   1  -1  13       16.11       11.54      7.83 o
   2  -1  13      237.82      231.16     17.82 o
   3  -1  13     1798.67     1875.37     57.05 o
   4  -1  13       19.67       22.07     21.46 o
   5  -1  13        0.07        1.93     12.54 o
   6  -1  13        0.94        6.45     16.33 o
   7  -1  13       83.16       57.08     52.54 o
  -5   0  13        0.05       19.12     26.57 o
  -4   0  13       31.26        9.00     20.56 o
  -3   0  13     1646.71     1681.40     75.01 o
  -2   0  13       50.89       38.77     19.72 o
  -1   0  13        1.09       14.10     16.14 o
   0   0  13       36.01       23.57     14.02 o
   1   0  13     1033.08     1037.57     36.25 o
   2   0  13        3.62       14.08     11.17 o
   3   0  13      176.28      118.45     33.77 o
   4   0  13        0.61        8.00     16.65 o
   5   0  13      180.76      155.74     42.51 o
   6   0  13      207.39      243.56     52.81 o
   7   0  13       40.66       35.52     24.88 o
  -5   1  13      629.98      679.25     77.75 o
  -4   1  13        3.38       17.47     32.82 o
  -3   1  13       10.02       15.75     27.55 o
  -2   1  13        1.41       20.28     22.78 o
  -1   1  13      403.64      384.97     39.83 o
   0   1  13        1.97       18.67     18.88 o
   1   1  13       56.19       61.39     17.10 o
   2   1  13      302.09      253.25     22.46 o
   3   1  13        4.10        7.62      9.16 o
   4   1  13      264.77      377.49     50.52 o
   5   1  13        4.00       13.46     20.86 o
   6   1  13       27.29       30.37     24.35 o
   7   1  13       37.83       54.11     33.08 o
  -4   2  13      109.24      104.60     47.80 o
  -3   2  13       13.10        8.32     19.49 o
  -2   2  13        8.32        9.72     28.18 o
  -1   2  13      381.74      396.05     37.52 o
   0   2  13     1146.93     1148.36     41.55 o
   1   2  13       31.60       40.71     22.21 o
   2   2  13        0.28        9.75      8.30 o
   3   2  13       14.82       27.62     13.49 o
   4   2  13      420.97      488.02     25.41 o
   5   2  13       42.20       61.11     31.31 o
   6   2  13      125.19      119.53     30.10 o
   7   2  13      310.71      323.26     39.74 o
  -4   3  13        1.77        9.35     22.99 o
  -3   3  13      112.56       83.48     39.01 o
  -2   3  13      116.19      171.03     53.05 o
  -1   3  13        1.40        5.99     15.01 o
   0   3  13       28.87       22.17     17.12 o
   1   3  13       13.49       16.81     16.69 o
   2   3  13      589.53      616.60     36.79 o
   3   3  13      117.80      149.25     28.02 o
   4   3  13       20.66       32.67     12.44 o
   5   3  13      272.43      268.04     30.02 o
   6   3  13      103.77       87.32     28.93 o
   7   3  13        0.10       18.56     21.86 o
  -3   4  13        1.12       12.79     19.21 o
  -2   4  13       56.39       50.37     35.34 o
  -1   4  13        3.17       26.80     36.72 o
   0   4  13      322.46      367.85     41.53 o
   1   4  13       63.38       64.28     21.39 o
   2   4  13       80.23      102.56     26.97 o
   3   4  13        4.49        4.73     10.20 o
   4   4  13        0.69       19.59     16.46 o
   5   4  13        3.93       12.09     12.23 o
   6   4  13       88.11       74.28     25.63 o
   7   4  13      185.65      184.29     40.59 o
  -2   5  13        0.37       14.07     22.54 o
  -1   5  13        0.22       11.26     20.35 o
   0   5  13       54.17       81.31     27.70 o
   1   5  13      599.60      581.83     40.95 o
   2   5  13        3.97       19.90     18.98 o
   3   5  13      190.48      171.20     28.95 o
   4   5  13      434.42      408.45     51.20 o
   5   5  13      375.64      382.73     38.77 o
   6   5  13       50.28       42.42     18.47 o
   7   5  13        4.77       24.15     24.41 o
  -1   6  13      627.18      709.63     56.69 o
   0   6  13        8.77       30.94     24.75 o
   1   6  13      489.48      500.04     66.02 o
   2   6  13      143.65      150.09     36.01 o
   3   6  13       28.39       33.02     20.53 o
   4   6  13       40.76       41.78     19.39 o
   5   6  13        5.70       13.86     19.31 o
   6   6  13        4.49       15.31     16.23 o
   1   7  13        0.67       44.31     35.70 o
   2   7  13        8.45       29.48     25.97 o
   3   7  13       29.29       31.04     34.57 o
   4   7  13        7.29       23.19     23.15 o
   5   7  13        3.14       39.15     28.66 o
  -3  -6  14        8.90        9.08     18.71 o
  -2  -6  14       48.92       28.87     18.81 o
  -1  -6  14       37.00       38.25     28.18 o
   0  -6  14      160.20      165.43     52.28 o
   1  -6  14       41.76      107.77     58.65 o
   2  -6  14       16.31       16.46     29.32 o
  -4  -5  14       61.13       90.95     30.65 o
  -3  -5  14       16.82       26.21     22.84 o
  -2  -5  14       85.74       80.56     19.82 o
  -1  -5  14       15.64       15.50     15.89 o
   0  -5  14       21.22       16.05     13.95 o
   1  -5  14        0.33        9.52     12.67 o
   2  -5  14      165.92      185.17     29.12 o
   3  -5  14        7.96       25.69     19.86 o
  -5  -4  14        0.05       14.19     19.78 o
  -4  -4  14      189.32      202.81     33.83 o
  -3  -4  14       10.49        6.63     13.28 o
  -2  -4  14      460.70      504.37     28.29 o
  -1  -4  14       10.78       23.97     14.11 o
   0  -4  14       53.52       43.23     18.76 o
   1  -4  14        2.79        5.56     15.18 o
   2  -4  14        3.47        8.19     15.34 o
   3  -4  14     1078.49     1143.08     50.40 o
   4  -4  14       18.47       37.23     28.64 o
  -5  -3  14        1.52       16.49     19.57 o
  -4  -3  14      159.86      193.32     31.12 o
  -3  -3  14      128.08      122.23     27.21 o
  -2  -3  14       37.12       27.49     11.88 o
  -1  -3  14        2.03       12.89     10.56 o
   0  -3  14        0.05        8.17     11.30 o
   1  -3  14     1405.24     1521.79     48.96 o
   2  -3  14        3.48       16.90     16.24 o
   3  -3  14       34.06       17.22     17.95 o
   4  -3  14        6.00       11.41     17.11 o
   5  -3  14       53.23       25.17     20.05 o
  -5  -2  14       42.98       54.07     46.42 o
  -4  -2  14        3.59        8.16     28.82 o
  -3  -2  14        8.95       10.43     16.56 o
  -2  -2  14        7.86       16.56     12.70 o
  -1  -2  14      384.60      401.73     24.78 o
   0  -2  14       18.99       26.31     13.62 o
   1  -2  14      239.07      261.02     21.27 o
   2  -2  14       39.06       43.24     23.93 o
   3  -2  14        0.35       19.47     17.65 o
   4  -2  14       96.19       78.64     27.19 o
   5  -2  14        5.83       23.29     19.91 o
   6  -2  14        1.46       12.27     16.96 o
  -5  -1  14       45.94       39.72     30.01 o
  -4  -1  14        0.22        7.84     19.84 o
  -3  -1  14       87.15       82.57     39.60 o
  -2  -1  14      173.08      174.83     20.70 o
  -1  -1  14     1917.60     2123.96     53.42 o
   0  -1  14      412.01      400.27     28.65 o
   1  -1  14        1.13        3.54     10.65 o
   2  -1  14     1428.18     1329.59    125.21 o
   3  -1  14      127.55      142.81     35.92 o
   4  -1  14        0.24       11.35     14.35 o
   5  -1  14       11.38       17.79     17.41 o
   6  -1  14       36.11       46.37     35.66 o
  -5   0  14        8.05       19.14     30.53 o
  -4   0  14       27.20       11.64     20.29 o
  -3   0  14      213.04      203.18     47.09 o
  -2   0  14      714.44      685.63     41.13 o
  -1   0  14       56.30       52.23     21.86 o
   0   0  14       14.08       18.59     14.86 o
   1   0  14      345.02      344.16     28.25 o
   2   0  14       43.82       59.10     17.49 o
   3   0  14      122.11       99.00     37.53 o
   4   0  14        0.29        7.02     15.97 o
   5   0  14       31.07        3.91     29.61 o
   6   0  14       20.24       35.34     35.72 o
   7   0  14      129.89      113.59     38.76 o
  -4   1  14      151.42      158.68     43.35 o
  -3   1  14       14.01       48.49     39.88 o
  -2   1  14       50.89       63.77     43.09 o
  -1   1  14      213.16      201.46     31.31 o
   0   1  14       20.72       37.62     24.84 o
   1   1  14      534.37      529.69     33.19 o
   2   1  14      133.40      138.60     24.78 o
   3   1  14      161.73      138.86     21.95 o
   4   1  14       11.99       10.79     19.87 o
   5   1  14      388.28      352.95     36.56 o
   6   1  14        0.05        7.80     17.37 o
   7   1  14        0.46       12.65     17.20 o
  -4   2  14      337.91      398.31     66.81 o
  -3   2  14      104.00      100.75     44.79 o
  -2   2  14       25.91       28.55     30.65 o
  -1   2  14     2552.24     2620.19     61.29 o
   0   2  14        8.91       30.20     22.22 o
   1   2  14       21.08       15.33     13.26 o
   2   2  14       15.72       15.66     16.82 o
   3   2  14      292.91      327.54     29.51 o
   4   2  14        1.07        4.99     12.42 o
   5   2  14       51.52       59.64     23.53 o
   6   2  14      160.84      126.91     28.65 o
   7   2  14       31.40       35.52     26.02 o
  -3   3  14      651.66      719.23     70.46 o
  -2   3  14        4.14       11.65     24.79 o
  -1   3  14        0.59        7.51     14.85 o
   0   3  14      103.14       85.41     28.24 o
   1   3  14       32.27       37.60     21.50 o
   2   3  14      212.11      195.31     25.83 o
   3   3  14       24.44       31.41     14.14 o
   4   3  14       97.34       69.18     19.37 o
   5   3  14       11.28       16.70     19.98 o
   6   3  14       71.03       86.24     20.45 o
   7   3  14        7.84       27.34     24.05 o
  -2   4  14      100.43       85.82     39.22 o
  -1   4  14        3.39        1.24     16.77 o
   0   4  14       75.91       69.05     27.07 o
   1   4  14       28.14       22.53     18.01 o
   2   4  14      364.74      373.01     35.76 o
   3   4  14        0.00        9.38     14.49 o
   4   4  14       52.26       67.02     24.81 o
   5   4  14        3.88       20.16     17.76 o
   6   4  14      161.70      147.14     33.98 o
   7   4  14       64.55       59.65     29.31 o
  -1   5  14        0.38       15.26     34.62 o
   0   5  14      200.00      250.00     39.46 o
   1   5  14       11.51       18.17     18.56 o
   2   5  14       25.49       24.55     15.69 o
   3   5  14       51.94       41.62     17.24 o
   4   5  14      241.81      229.85     32.95 o
   5   5  14      344.44      384.99     49.86 o
   6   5  14       25.19       31.28     22.79 o
   0   6  14       63.98       81.31     34.64 o
   1   6  14        6.05       16.85     25.17 o
   2   6  14        0.52       10.88     25.95 o
   3   6  14      122.56      101.75     29.22 o
   4   6  14       22.15       29.01     25.05 o
   5   6  14       23.20       22.35     20.66 o
   3   7  14        1.07       29.75     25.92 o
  -2  -6  15       23.09       22.77     20.62 o
  -1  -6  15        2.00       10.02     25.63 o
   0  -6  15       33.53       42.19     46.81 o
   1  -6  15       96.01       64.24     51.29 o
  -3  -5  15       67.33       44.93     21.95 o
  -2  -5  15        0.69       11.71     12.93 o
  -1  -5  15       26.58       29.81     20.19 o
   0  -5  15       28.66       28.49     22.57 o
   1  -5  15        0.76        4.16     13.47 o
   2  -5  15       39.23       47.77     21.68 o
   3  -5  15       11.83       18.10     20.26 o
  -4  -4  15        0.20        9.91     18.83 o
  -3  -4  15      151.59      140.11     31.92 o
  -2  -4  15      541.28      522.97     28.62 o
  -1  -4  15        0.20        3.61     10.32 o
   0  -4  15       33.46       43.87     23.95 o
   1  -4  15       10.93       14.55     17.97 o
   2  -4  15      105.86      105.18     30.06 o
   3  -4  15       67.83       58.27     32.81 o
   4  -4  15       51.65       44.27     23.65 o
  -4  -3  15       94.58       80.07     27.18 o
  -3  -3  15       49.62       67.61     22.62 o
  -2  -3  15      156.45      168.50     25.92 o
  -1  -3  15        0.61        8.24     11.53 o
   0  -3  15      253.31      260.22     23.87 o
   1  -3  15        6.88        5.73     12.05 o
   2  -3  15       86.72      105.30     32.10 o
   3  -3  15       19.28        8.39     16.09 o
   4  -3  15       55.90       38.84     21.68 o
   5  -3  15      307.80      340.81     39.74 o
  -5  -2  15        3.38       48.47     46.28 o
  -4  -2  15      224.19      234.15     62.71 o
  -3  -2  15       10.15       24.21     35.56 o
  -2  -2  15       34.06       32.98     13.59 o
  -1  -2  15        2.17       16.78     23.10 o
   0  -2  15      110.70      123.36     24.43 o
   1  -2  15        5.27        5.30     12.59 o
   2  -2  15       53.25       72.60     28.98 o
   3  -2  15        3.68       18.91     24.31 o
   4  -2  15        9.42       15.30     20.21 o
   5  -2  15      298.28      354.19     43.72 o
   6  -2  15       10.82        9.47     19.96 o
  -5  -1  15        4.65       10.96     28.73 o
  -4  -1  15        1.40       22.06     29.20 o
  -3  -1  15        8.13       10.79     21.16 o
  -2  -1  15        0.77       12.47     17.53 o
  -1  -1  15      458.76      495.65     38.17 o
   0  -1  15       35.88       26.32     16.39 o
   1  -1  15       75.62       53.54     18.24 o
   2  -1  15      107.00       79.50     35.37 o
   3  -1  15     1342.80     1555.25     81.99 o
   4  -1  15       42.04       58.20     43.59 o
   5  -1  15        0.23       11.11     25.99 o
   6  -1  15      152.28      114.65     52.57 o
  -4   0  15       13.34       13.67     23.65 o
  -3   0  15      922.18      944.50     73.77 o
  -2   0  15       18.66       22.44     24.48 o
  -1   0  15       85.49       59.87     19.92 o
   0   0  15      158.47      137.73     26.66 o
   1   0  15     1006.24     1080.80     83.23 o
   2   0  15       29.51       51.91     20.16 o
   3   0  15       26.61       26.88     44.17 o
   4   0  15      191.60      135.44     44.64 o
   5   0  15       32.63       22.35     21.46 o
   6   0  15       41.55       19.54     24.73 o
  -4   1  15        0.78       12.36     33.51 o
  -3   1  15       71.33       78.49     37.43 o
  -2   1  15       22.14       17.72     18.58 o
  -1   1  15       13.93       14.30     13.86 o
   0   1  15       11.23       18.41     15.15 o
   1   1  15       11.05       12.02     17.11 o
   2   1  15      237.85      270.61     30.31 o
   3   1  15        0.12       19.84     30.70 o
   4   1  15       26.50       64.20     35.56 o
   5   1  15       67.50       68.20     27.07 o
   6   1  15        0.92        9.71     19.76 o
   7   1  15        0.69        8.39     23.82 o
  -3   2  15       63.44       69.26     45.76 o
  -2   2  15      155.29      105.91     38.36 o
  -1   2  15        2.28       22.05     22.86 o
   0   2  15     1452.06     1585.79     64.07 o
   1   2  15        9.27        3.91     11.92 o
   2   2  15      287.09      252.33     28.21 o
   3   2  15      510.75      493.94     33.51 o
   4   2  15        2.28        2.49     12.47 o
   5   2  15       15.02       11.27     15.51 o
   6   2  15       33.34       36.36     20.88 o
   7   2  15       39.82       39.29     25.76 o
  -3   3  15       28.62       34.52     41.36 o
  -2   3  15      147.36      126.25     50.58 o
  -1   3  15      181.37      187.30     34.13 o
   0   3  15      195.16      169.54     31.97 o
   1   3  15      112.95      109.84     27.23 o
   2   3  15       82.55       81.91     27.19 o
   3   3  15      463.68      386.29     52.37 o
   4   3  15        5.44       29.96     21.44 o
   5   3  15       14.97       31.10     21.60 o
   6   3  15       12.82       16.28     18.47 o
   7   3  15        6.40       13.08     22.04 o
  -2   4  15      137.12      131.06     42.65 o
  -1   4  15       19.37       25.30     37.42 o
   0   4  15        0.04        4.33     15.33 o
   1   4  15      666.10      670.84     42.95 o
   2   4  15       25.33       28.99     18.94 o
   3   4  15      126.18      106.34     24.90 o
   4   4  15       73.42       43.32     20.17 o
   5   4  15       16.27       49.38     39.75 o
   6   4  15        0.07       -2.86     19.57 o
  -1   5  15      450.58      388.20     65.41 o
   0   5  15      169.17      149.21     36.44 o
   1   5  15      114.89      109.35     25.69 o
   2   5  15       71.35       75.88     25.77 o
   3   5  15       15.79       19.04     17.79 o
   4   5  15      267.96      289.03     38.57 o
   5   5  15        7.18       14.45     18.37 o
   6   5  15      447.39      431.18     63.70 o
   1   6  15        0.73        1.30     24.13 o
   2   6  15       39.47       45.46     42.01 o
   3   6  15        3.06        5.79     15.09 o
   4   6  15       31.33       31.57     19.81 o
   5   6  15        9.66       31.05     21.84 o
  -3  -5  16        2.14       26.55     18.70 o
  -2  -5  16      201.11      208.65     29.51 o
  -1  -5  16       79.05       73.93     31.13 o
   0  -5  16      171.38      210.06     32.49 o
   1  -5  16       43.06       33.86     22.27 o
   2  -5  16        1.94       20.86     22.60 o
  -3  -4  16      135.54      121.64     34.87 o
  -2  -4  16      306.41      349.85     27.95 o
  -1  -4  16        2.68       18.22     13.15 o
   0  -4  16        7.36        7.29     14.31 o
   1  -4  16      128.37      141.42     32.18 o
   2  -4  16       13.73       12.57     19.50 o
   3  -4  16        6.00       52.93     32.50 o
  -4  -3  16        1.94       10.74     26.02 o
  -3  -3  16        5.88       17.61     15.74 o
  -2  -3  16       11.29        5.97     14.82 o
  -1  -3  16      177.54      198.55     34.27 o
   0  -3  16       19.19       17.14     14.52 o
   1  -3  16       17.91        5.74     14.74 o
   2  -3  16       75.38       68.25     28.61 o
   3  -3  16       14.29       19.90     21.34 o
   4  -3  16      112.85       97.34     28.91 o
  -4  -2  16       50.36       49.26     34.85 o
  -3  -2  16      129.71      175.07     45.49 o
  -2  -2  16       38.15       34.65     20.49 o
  -1  -2  16       67.28       53.83     24.78 o
   0  -2  16      396.22      343.00     29.18 o
   1  -2  16        0.29        6.97     13.35 o
   2  -2  16        2.42       17.92     17.63 o
   3  -2  16        6.80       10.59     17.50 o
   4  -2  16       68.38       89.75     36.33 o
   5  -2  16        0.93       23.25     22.59 o
  -4  -1  16       57.67       51.40     43.48 o
  -3  -1  16       20.62       14.72     22.87 o
  -2  -1  16      730.41      761.60     47.15 o
  -1  -1  16        4.56       17.41     15.62 o
   0  -1  16       71.17       28.91     14.51 o
   1  -1  16        2.66        3.00     10.38 o
   2  -1  16      382.87      326.97     54.62 o
   3  -1  16      127.58      130.57     48.49 o
   4  -1  16        3.06        6.44     26.56 o
   5  -1  16       15.67       17.49     31.38 o
   6  -1  16        1.92       15.97     24.79 o
  -4   0  16      170.47      179.70     54.36 o
  -3   0  16        2.33       19.65     31.80 o
  -2   0  16       50.67       35.84     21.41 o
  -1   0  16       58.42       51.62     29.47 o
   0   0  16      172.81      182.34     26.55 o
   1   0  16       63.87       79.59     25.74 o
   2   0  16       21.68       94.89     50.37 o
   3   0  16      714.81      657.55     62.71 o
   4   0  16       86.28       74.95     46.90 o
   5   0  16      104.67       90.61     39.78 o
   6   0  16       68.11       46.45     38.79 o
  -3   1  16      112.40      126.79     52.46 o
  -2   1  16       31.56       33.77     23.86 o
  -1   1  16       92.18       81.06     26.61 o
   0   1  16        5.16       25.90     23.55 o
   1   1  16      345.79      360.69     34.63 o
   2   1  16       21.34       13.31     13.63 o
   3   1  16       36.64       41.30     34.76 o
   4   1  16       23.82       51.55     43.86 o
   5   1  16      243.71      316.89     40.51 o
   6   1  16       72.74       86.27     35.21 o
  -3   2  16       16.21       12.58     26.26 o
  -2   2  16        4.99       10.07     19.64 o
  -1   2  16      999.72      987.61     47.57 o
   0   2  16       47.48       60.14     25.14 o
   1   2  16      167.43      155.30     26.71 o
   2   2  16      154.94      126.55     22.59 o
   3   2  16      124.03      141.29     27.92 o
   4   2  16       46.93       81.05     43.95 o
   5   2  16        0.38       15.23     15.63 o
   6   2  16       69.00       34.15     24.99 o
  -2   3  16      110.33      100.29     55.43 o
  -1   3  16       53.05       55.32     30.12 o
   0   3  16       51.99       58.54     29.56 o
   1   3  16        0.77       10.81     16.09 o
   2   3  16      146.14      123.34     27.91 o
   3   3  16        9.61        7.20     12.79 o
   4   3  16      299.21      316.62     61.65 o
   5   3  16       14.63       17.53     36.45 o
   6   3  16       18.76       37.86     40.12 o
  -1   4  16        3.58        8.28     26.58 o
   0   4  16        8.14       16.87     16.87 o
   1   4  16       69.18       83.37     26.04 o
   2   4  16      494.39      510.92     42.66 o
   3   4  16        0.21        4.05      9.49 o
   4   4  16        6.31       21.11     19.41 o
   5   4  16      312.29      263.58     52.55 o
   6   4  16        4.72       14.39     30.50 o
   0   5  16      351.90      332.73     64.79 o
   1   5  16       10.52       11.31     16.79 o
   2   5  16       11.39       17.29     21.52 o
   3   5  16        0.39        2.02     15.46 o
   4   5  16       24.53       32.10     21.54 o
   5   5  16       13.43       14.12     35.34 o
   2   6  16       34.22       52.80     38.46 o
   3   6  16        3.64       30.05     35.99 o
   4   6  16       28.91       27.26     22.31 o
  -1  -5  17       93.92       99.81     34.77 o
   0  -5  17      163.45      190.46     35.65 o
   1  -5  17       16.38       20.98     21.09 o
  -3  -4  17       18.08       37.32     24.28 o
  -2  -4  17      492.67      551.22     36.33 o
  -1  -4  17       20.05       27.01     16.25 o
   0  -4  17       86.38       97.36     27.54 o
   1  -4  17       14.88        7.43     17.55 o
   2  -4  17        0.01       15.48     19.44 o
   3  -4  17       41.77       43.24     26.93 o
  -3  -3  17       15.86       18.99     32.53 o
  -2  -3  17      410.87      427.20     31.40 o
  -1  -3  17        3.19       12.10     15.32 o
   0  -3  17        0.20        9.61     16.13 o
   1  -3  17       30.70       23.61     16.65 o
   2  -3  17       44.82       70.34     33.21 o
   3  -3  17       11.96       19.22     24.18 o
   4  -3  17       30.66       39.76     23.03 o
  -3  -2  17       76.73       71.02     42.15 o
  -2  -2  17      117.79      132.21     32.72 o
  -1  -2  17       95.95       84.23     28.16 o
   0  -2  17       57.09       77.51     24.56 o
   1  -2  17       76.86       75.37     39.41 o
   2  -2  17        8.83       20.04     19.29 o
   3  -2  17       69.73       34.00     21.45 o
   4  -2  17       21.23       34.01     25.40 o
   5  -2  17       53.09       70.82     28.40 o
  -3  -1  17       22.89        9.01     26.03 o
  -2  -1  17       18.10       28.67     23.99 o
  -1  -1  17       15.76       17.30     19.41 o
   0  -1  17       67.97       40.27     19.70 o
   1  -1  17        2.91       11.19     12.27 o
   2  -1  17       37.47       23.51     31.68 o
   3  -1  17       28.50       38.45     34.14 o
   4  -1  17      162.65      142.36     52.56 o
   5  -1  17        0.97       18.01     33.00 o
  -3   0  17       66.83       29.24     24.62 o
  -2   0  17      154.29      138.72     32.47 o
  -1   0  17      239.44      251.12     38.73 o
   0   0  17      126.80      120.89     23.69 o
   1   0  17       24.55       10.67     11.46 o
   2   0  17       66.90       49.25     35.71 o
   3   0  17       47.21       61.54     43.74 o
   4   0  17        6.66        9.90     20.08 o
   5   0  17       20.12       20.25     35.92 o
   6   0  17      175.51      143.18     50.21 o
  -3   1  17      116.06      123.14     43.60 o
  -2   1  17        1.87       19.34     22.31 o
  -1   1  17        1.41       17.52     23.56 o
   0   1  17      460.15      478.79     44.73 o
   1   1  17       60.20       53.29     25.40 o
   2   1  17       21.53       39.16     19.69 o
   3   1  17        2.88       15.54     27.08 o
   4   1  17       26.38       53.80     40.81 o
   5   1  17      462.87      549.35     46.84 o
   6   1  17        6.47       18.46     26.36 o
  -2   2  17       14.30       18.09     27.64 o
  -1   2  17        8.33       13.80     20.93 o
   0   2  17        0.94       10.92     14.30 o
   1   2  17      191.60      170.85     29.19 o
   2   2  17       38.42       37.82     21.26 o
   3   2  17      220.64      229.00     47.70 o
   4   2  17       11.14        7.15     19.34 o
   5   2  17       70.51       57.91     49.77 o
   6   2  17        3.23       15.62     20.89 o
  -2   3  17        2.52       10.66     39.11 o
  -1   3  17       20.27       27.46     20.49 o
   0   3  17        0.32        5.33     14.47 o
   1   3  17       44.23       43.36     24.80 o
   2   3  17        8.59       11.96     17.08 o
   3   3  17      427.32      418.13     36.88 o
   4   3  17        6.51       17.18     29.35 o
   5   3  17       20.35       10.40     23.70 o
   6   3  17       69.76       79.17     54.13 o
  -1   4  17        5.14       10.54     28.53 o
   0   4  17       14.65        6.83     17.24 o
   1   4  17      501.17      517.41     42.10 o
   2   4  17       75.58       95.67     32.67 o
   3   4  17       10.71       14.30     17.13 o
   4   4  17      114.33      101.50     51.41 o
   5   4  17       66.43       83.90     44.85 o
   1   5  17       34.88       50.78     27.60 o
   2   5  17       51.29       67.30     27.52 o
   3   5  17        5.89        3.83     15.15 o
   4   5  17       48.89       47.03     24.55 o
  -2  -4  18       21.89       39.46     25.28 o
  -1  -4  18       15.64       39.13     27.41 o
   0  -4  18       10.94       17.06     20.15 o
   1  -4  18       72.19       65.98     24.25 o
   2  -4  18       41.34       26.28     23.82 o
  -2  -3  18       68.43       72.44     33.23 o
  -1  -3  18       52.35       43.98     21.25 o
   0  -3  18       10.30       20.39     21.52 o
   1  -3  18        8.15       12.23     19.07 o
   2  -3  18      474.55      519.00     46.08 o
   3  -3  18        4.92       17.83     19.21 o
  -3  -2  18       49.90       38.55     37.12 o
  -2  -2  18       30.86       20.09     18.43 o
  -1  -2  18        0.99        5.70     14.91 o
   0  -2  18      564.00      708.58     68.39 o
   1  -2  18       23.41       27.59     23.63 o
   2  -2  18        0.17        9.82     22.16 o
   3  -2  18       15.01        7.65     16.82 o
   4  -2  18        0.15       22.19     25.89 o
  -3  -1  18        9.99        5.48     22.70 o
  -2  -1  18      171.38      183.24     35.36 o
  -1  -1  18       95.43      114.82     34.34 o
   0  -1  18      351.86      366.75     38.81 o
   1  -1  18       67.28       54.76     31.63 o
   2  -1  18       27.39       10.07     21.28 o
   3  -1  18       70.35       37.05     36.62 o
   4  -1  18       19.80       43.00     35.06 o
   5  -1  18      108.15       92.49     49.76 o
  -3   0  18       22.41       46.29     42.16 o
  -2   0  18      363.26      339.20     36.90 o
  -1   0  18       83.72      107.38     27.53 o
   0   0  18      100.97       90.73     26.72 o
   1   0  18       27.56       22.97     18.45 o
   2   0  18        0.16       -2.84     17.67 o
   3   0  18       55.74       38.79     35.25 o
   4   0  18       11.92        5.76     26.00 o
   5   0  18       41.29       27.63     27.10 o
  -2   1  18       13.60       21.44     22.83 o
  -1   1  18       58.42       40.24     27.08 o
   0   1  18       35.28       54.65     29.29 o
   1   1  18       14.23       21.25     17.42 o
   2   1  18       18.05       10.85     22.17 o
   3   1  18        7.15       13.48     27.00 o
   4   1  18       10.48       10.81     31.61 o
   5   1  18      117.79       94.13     28.21 o
  -2   2  18        0.01       39.31     37.72 o
  -1   2  18        5.23       13.82     19.93 o
   0   2  18      206.95      190.97     34.32 o
   1   2  18      172.03      194.80     31.53 o
   2   2  18       37.99       26.32     18.70 o
   3   2  18        3.39        2.89     29.81 o
   4   2  18        0.55       10.52     25.46 o
   5   2  18        1.53       22.48     28.37 o
  -1   3  18       59.04       61.32     35.55 o
   0   3  18       20.70       30.49     28.42 o
   1   3  18        7.89       23.66     21.80 o
   2   3  18        2.44        1.94     14.90 o
   3   3  18       58.50       42.38     23.87 o
   4   3  18       48.20       36.14     38.32 o
   5   3  18       32.04       21.00     29.50 o
   0   4  18        5.82       20.65     22.63 o
   1   4  18       20.58       33.61     26.13 o
   2   4  18       19.74       22.20     20.19 o
   3   4  18       62.23       62.60     25.78 o
   4   4  18       19.83       10.82     26.96 o
   5   4  18      267.59      312.09     69.36 o
  -1  -3  19       12.12       26.58     44.20 o
   0  -3  19        2.59       21.37     26.74 o
   1  -3  19      117.71      136.54     38.70 o
   2  -3  19       48.78       53.54     28.19 o
  -2  -2  19        0.37       13.72     19.98 o
  -1  -2  19       67.83       46.18     23.49 o
   0  -2  19       13.16       21.33     28.10 o
   1  -2  19        1.91        9.67     26.78 o
   2  -2  19        1.91        6.21     22.99 o
   3  -2  19        5.86        7.17     19.49 o
  -2  -1  19       17.49       36.99     26.43 o
  -1  -1  19        0.02        5.37     16.56 o
   0  -1  19      153.75      135.61     25.48 o
   1  -1  19       77.77       63.77     40.77 o
   2  -1  19        5.94        8.34     24.73 o
   3  -1  19        0.50       32.60     34.11 o
   4  -1  19      584.12      510.86     73.47 o
  -2   0  19      273.95      306.37     44.14 o
  -1   0  19       33.48       22.30     22.02 o
   0   0  19       61.49       46.23     22.72 o
   1   0  19       56.74       57.04     44.95 o
   2   0  19      296.47      293.83     50.69 o
   3   0  19       30.24       30.74     38.97 o
   4   0  19       31.18        8.69     20.64 o
  -1   1  19        2.37       15.46     21.72 o
   0   1  19      290.11      324.77     43.56 o
   1   1  19        0.44       10.44     14.02 o
   2   1  19       89.04       78.15     47.17 o
   3   1  19       74.49       61.93     45.32 o
   4   1  19        7.85       18.92     31.73 o
   5   1  19        5.59       20.33     36.24 o
  -1   2  19       61.10       60.50     30.02 o
   0   2  19       55.62       45.11     26.17 o
   1   2  19      329.14      371.55     42.10 o
   2   2  19        0.30        5.12     14.00 o
   3   2  19       17.40       23.81     35.76 o
   4   2  19       13.91       22.08     41.23 o
   5   2  19       17.53        8.56     24.13 o
   0   3  19       15.70       17.93     21.91 o
   1   3  19        3.62       16.09     17.30 o
   2   3  19        2.71        8.82     14.45 o
   3   3  19       52.99       41.98     40.12 o
   4   3  19       13.43       15.50     31.08 o
   2   4  19        1.14       19.35     22.16 o
   3   4  19       18.58       31.41     29.02 o
   0  -2  20       15.97       47.59     43.71 o
   1  -2  20        7.56        9.80     25.82 o
   2  -2  20        5.26       22.25     29.87 o
  -1  -1  20       32.41       12.56     21.06 o
   0  -1  20       30.78       40.61     50.74 o
   1  -1  20        0.18       14.87     35.96 o
   2  -1  20       12.97       17.67     33.50 o
   3  -1  20      323.37      329.66     70.05 o
  -1   0  20       39.97       53.06     29.72 o
   0   0  20       40.84       43.16     29.56 o
   1   0  20       23.28       17.25     31.53 o
   2   0  20       57.12       56.44     46.90 o
   3   0  20       42.04       51.68     36.04 o
   4   0  20       51.23       57.04     47.18 o
   0   1  20      109.40      103.73     35.60 o
   1   1  20       41.42       36.08     20.54 o
   2   1  20      153.64      119.62     50.51 o
   3   1  20       85.15       54.83     31.34 o
   4   1  20       50.98       31.43     38.34 o
   0   2  20      366.30      374.55     46.99 o
   1   2  20        1.23        6.75     18.41 o
   2   2  20        0.67        8.80     32.02 o
   3   2  20        3.98       14.71     22.77 o
   4   2  20       99.21      142.54     66.32 o
   2   3  20        6.40        5.24     19.55 o
   1   0  21       10.07       24.65     27.84 o
   2   0  21      127.47      149.43     46.62 o
 
